# Supplementary material for: The Impact of Sleep Disturbance on Gut Microbiota, Atrial Substrate, and Atrial Fibrillation Inducibility in Mice: A Multi-Omics Analysis
Source: Metabolites. 2022 Nov 20;12(11):1144. doi: 10.3390/metabo12111144 (PMC9694206; doi:10.3390/metabo12111144)
Supplement: Supplementary file 1 [file metabolites-12-01144-s001.zip]

Archive with 7 entries (7 files):
- Figure S1.tif
- Figure S2.tif
- Figure S3.tif
- Figure S4.tif
- Figure S5.tif
- Figure S6.tif
- Supplementary tables.xlsx
