# Supplementary material for: The Impact of Sleep Disturbance on Gut Microbiota, Atrial Substrate, and Atrial Fibrillation Inducibility in Mice: A Multi-Omics Analysis
Source: Metabolites. 2022 Nov 20;12(11):1144. doi: 10.3390/metabo12111144 (PMC9694206; doi:10.3390/metabo12111144)
Supplement: Supplementary file 1 [file metabolites-12-01144-s001.zip › Supplementary tables.xlsx]

## Sheet: Supplementary tables
Supplementary tables
Table S1. Relative abundance of annotated genera
Table S2. Relative abundance of ECs. EC, enzyme commission.
Table S3. Relative abundance of differed metabolites. The control group was numbered SC9-18 and the SD group was numbered SS1-9.
Table S4. Pathway analyses of differed metabolites
Table S5. Information of differential expressed genes
Table S6. GSEA analysis about KEGG pathways based on differential expressed genes
Table S7. GSEA analysis about GO-BP based on differential expressed genes
Table S8. Correlation analyses between 73 DEGs and 86 metabolites
Table S9. Sixty-five overlapping genes acquired from metabolomics and transcriptomics data
Table S10. Mapped KEGG pathways by String

## Sheet: Table S1
Table S1. Relative abundance of annotated genera
Taxonomy (genera)	SC.9	SC.10	SC.11	SC.12	SC.13	SC.14	SC.15	SC.16	SS.1	SS.2	SS.3	SS.4	SS.5	SS.6	SS.7	SS.8	Tax_detail
Muribaculaceae	0.287878	0.484502	0.455214	0.47347	0.330062	0.354701	0.374071	0.323355	0.285159	0.296437	0.31951	0.272717	0.315392	0.351918	0.410428	0.291827	k__Bacteria;p__Bacteroidota;c__Bacteroidia;o__Bacteroidales;f__Muribaculaceae;g__Muribaculaceae;
Bacteroides	0.107815	0.079667	0.0786959	0.0541989	0.0926276	0.0658907	0.147241	0.0735168	0.0876816	0.0969521	0.0992827	0.065813	0.0777119	0.109097	0.0658648	0.0822177	k__Bacteria;p__Bacteroidota;c__Bacteroidia;o__Bacteroidales;f__Bacteroidaceae;g__Bacteroides;
Alloprevotella	0.0345444	0.0258306	0.0501981	0.0497838	0.0238884	0.0418857	0.0228656	0.0194474	0.0376518	0.11662	0.0504441	0.0836549	0.0307378	0.0881477	0.0465339	0.0776989	k__Bacteria;p__Bacteroidota;c__Bacteroidia;o__Bacteroidales;f__Prevotellaceae;g__Alloprevotella;
Lachnospiraceae_NK4A136_group	0.0188259	0.0170521	0.014113	0.0232929	0.0603232	0.0349069	0.0310485	0.0495507	0.10059	0.0345185	0.0233058	0.0397364	0.0268535	0.0247041	0.0143331	0.0270347	k__Bacteria;p__Firmicutes;c__Clostridia;o__Lachnospirales;f__Lachnospiraceae;g__Lachnospiraceae_NK4A136_group;
Alistipes	0.0827226	0.0562576	0.0539529	0.0307895	0.0392832	0.0295984	0.0515964	0.0569438	0.0465857	0.0464951	0.0518813	0.0699303	0.0484502	0.040824	0.0378849	0.0434524	k__Bacteria;p__Bacteroidota;c__Bacteroidia;o__Bacteroidales;f__Rikenellaceae;g__Alistipes;
Helicobacter	0.0186576	0.0325375	0.0170521	0.0208328	0.0613201	0.0257788	0.0293006	0.0395681	0.0412772	0.0162234	0.0820235	0.0426755	0.0630292	0.0310614	0.0183339	0.0288733	k__Bacteria;p__Campilobacterota;c__Campylobacteria;o__Campylobacterales;f__Helicobacteraceae;g__Helicobacter;
Parasutterella	0.00569697	0.00991791	0.013103	0.0120672	0.00734133	0.0594557	0.021778	0.0109408	0.00350882	0.0125851	0.00661626	0.00300386	0.00337934	0.00356061	0.0114328	0.00516612	k__Bacteria;p__Proteobacteria;c__Gammaproteobacteria;o__Burkholderiales;f__Sutterellaceae;g__Parasutterella;
Gastranaerophilales	0.0434135	0.00459642	0.00194215	0.00110055	0.000517907	0.00661626	0.00305565	0.000906337	0.0036124	0.00546391	0.0124039	0.0129477	0.00335345	0.00974959	0.00530854	0.00297796	k__Bacteria;p__Cyanobacteria;c__Vampirivibrionia;o__Gastranaerophilales;f__Gastranaerophilales;g__Gastranaerophilales;
Lactobacillus	0.0180102	0.0104358	0.0153171	0.0357226	0.0150581	0.0266075	0.024497	0.0166636	0.00704353	0.0156667	0.0140353	0.0080146	0.0242769	0.0199394	0.0158479	0.0130124	k__Bacteria;p__Firmicutes;c__Bacilli;o__Lactobacillales;f__Lactobacillaceae;g__Lactobacillus;
Prevotellaceae_UCG-001	0.00542507	0.00656447	0.0052697	0.00391019	0.010876	0.00409146	0.00640909	0.0126887	0.024976	0.00477769	0.00699174	0.0097237	0.00541212	0.00709532	0.0201336	0.0137375	k__Bacteria;p__Bacteroidota;c__Bacteroidia;o__Bacteroidales;f__Prevotellaceae;g__Prevotellaceae_UCG-001;
Clostridia_vadinBB60_group	0.0103063	0.00703058	0.0100215	0.00757438	0.0125981	0.0110961	0.0148251	0.0182433	0.01287	0.0153689	0.0110573	0.0214672	0.00828651	0.00797576	0.00643499	0.00859725	k__Bacteria;p__Firmicutes;c__Clostridia;o__Clostridia_vadinBB60_group;f__Clostridia_vadinBB60_group;g__Clostridia_vadinBB60_group;
Castellaniella	0.0174146	0.00283554	0.00242121	0.00816998	0	0.00022011	0.000116529	0.000194215	0.00265427	0.00274491	0.0030686	0.00284849	0.00322397	0.00363829	0.0129477	0.02104	k__Bacteria;p__Proteobacteria;c__Gammaproteobacteria;o__Burkholderiales;f__Alcaligenaceae;g__Castellaniella;
Clostridia_UCG-014	0.010889	0.0141647	0.0124945	0.0104876	0.0111091	0.00870083	0.013116	0.0179066	0.0129606	0.0100603	0.0170521	0.0168061	0.0120284	0.0210141	0.0147603	0.0105653	k__Bacteria;p__Firmicutes;c__Clostridia;o__Clostridia_UCG-014;f__Clostridia_UCG-014;g__Clostridia_UCG-014;
Parabacteroides	0.00787218	0.0128052	0.011627	0.019797	0.0152782	0.0114457	0.0181397	0.0102287	0.0130383	0.0108242	0.0137634	0.00846777	0.0109278	0.0127923	0.0207551	0.0182821	k__Bacteria;p__Bacteroidota;c__Bacteroidia;o__Bacteroidales;f__Tannerellaceae;g__Parabacteroides;
Anaeroplasma	0.00261543	0.00234353	0.00201984	0.00113939	0.00708237	0.00495896	0.00213636	0.00132066	0.0190201	0.00514022	0.00462232	0.0033146	0.00758733	0.0063832	0.00217521	0.00561929	k__Bacteria;p__Firmicutes;c__Bacilli;o__Acholeplasmatales;f__Acholeplasmataceae;g__Anaeroplasma;
Pseudomonas	0.0104358	0.00134656	0.00106171	0.00405262	6.47383e-05	0.000271901	0.000246006	0.000103581	0.00129477	0.00145014	0.00146309	0.00161846	0.00134656	0.00150193	0.00987907	0.0161457	k__Bacteria;p__Proteobacteria;c__Gammaproteobacteria;o__Pseudomonadales;f__Pseudomonadaceae;g__Pseudomonas;
Rikenellaceae_RC9_gut_group	0.00235648	0.00354766	0.00634436	0.00424683	0.0138281	0.00510138	0.0124298	0.00946474	0.00657741	0.0024989	0.00593003	0.00450579	0.00363829	0.00291322	0.00512728	0.00154077	k__Bacteria;p__Bacteroidota;c__Bacteroidia;o__Bacteroidales;f__Rikenellaceae;g__Rikenellaceae_RC9_gut_group;
Stenotrophomonas	0.0124686	0.00257659	0.00194215	0.0104617	0.000207163	0.000297796	0.000246006	0.000284849	0.0030427	0.00300386	0.00252479	0.00321102	0.00328871	0.00324986	0.00441515	0.0109019	k__Bacteria;p__Proteobacteria;c__Gammaproteobacteria;o__Xanthomonadales;f__Xanthomonadaceae;g__Stenotrophomonas;
Odoribacter	0.00883031	0.00649973	0.00627962	0.00350882	0.00754849	0.00841598	0.00563223	0.0121449	0.00615014	0.0122226	0.00572287	0.011627	0.00410441	0.00688816	0.00625372	0.00420799	k__Bacteria;p__Bacteroidota;c__Bacteroidia;o__Bacteroidales;f__Marinifilaceae;g__Odoribacter;
Colidextribacter	0.00387135	0.00402672	0.00280964	0.00503664	0.00541212	0.00876557	0.00573582	0.0121061	0.0049719	0.00826061	0.00484243	0.00873967	0.00836419	0.00354766	0.00431157	0.00425978	k__Bacteria;p__Firmicutes;c__Clostridia;o__Oscillospirales;f__Oscillospiraceae;g__Colidextribacter;
Mucispirillum	0.000893389	0.00502369	0.000440221	0.0072248	0.0104747	0.00782039	0.0049978	0.00587824	0.00260248	0.0016573	0.00146309	0.00143719	0.00508843	0.00255069	0.00233058	0.00103581	k__Bacteria;p__Deferribacterota;c__Deferribacteres;o__Deferribacterales;f__Deferribacteraceae;g__Mucispirillum;
Ruminococcus	0.0060854	0.00354766	0.00302975	0.00117824	0.0016832	0.000543802	0.00198099	0.00392314	0.00530854	0.00357356	0.00457053	0.0074967	0.00546391	0.00471295	0.00416915	0.00980138	k__Bacteria;p__Firmicutes;c__Clostridia;o__Oscillospirales;f__Ruminococcaceae;g__Ruminococcus;
RF39	0.00454463	0.00336639	0.00275785	0.00369008	0.00312039	0.00407851	0.00324986	0.00901158	0.00454463	0.00457053	0.0035865	0.00950359	0.00438926	0.00400083	0.00596887	0.00823472	k__Bacteria;p__Firmicutes;c__Bacilli;o__RF39;f__RF39;g__RF39;
Prevotellaceae_Ga6A1_group	0.00094518	0.00104876	0.00094518	5.17907e-05	0.00022011	0.000414325	0.000233058	3.8843e-05	0.000828651	0.00102287	0.00152782	0.00123003	0.000984023	0.00139835	0.00227879	0.00867494	k__Bacteria;p__Bacteroidota;c__Bacteroidia;o__Bacteroidales;f__Prevotellaceae;g__Prevotellaceae_Ga6A1_group;
Lachnospiraceae_UCG-001	0.00189036	0.00146309	0.00099697	0.000958127	0.000841598	0.00129477	0.000738017	0.002227	0.00137245	0.00132066	0.00115234	0.00244711	0.00818292	0.00143719	0.000893389	0.00125592	k__Bacteria;p__Firmicutes;c__Clostridia;o__Lachnospirales;f__Lachnospiraceae;g__Lachnospiraceae_UCG-001;
Eubacterium_ventriosum_group	0.00284849	0.00423389	0.00341818	0.00016832	0.00189036	0.000336639	0.00123003	0.00103581	0.00533444	0.00374188	0.00473885	0.00410441	0.0036124	0.00257659	0.00791102	0.00400083	k__Bacteria;p__Firmicutes;c__Clostridia;o__Lachnospirales;f__Lachnospiraceae;g__Eubacterium_ventriosum_group;
Dubosiella	0.00231763	0.00207163	0.00514022	0.00330165	0.00251185	0.00387135	0.00203278	0.0033405	0.0027708	0.00290028	0.00150193	0.00211047	0.00213636	0.00251185	0.00770386	0.00172204	k__Bacteria;p__Firmicutes;c__Bacilli;o__Erysipelotrichales;f__Erysipelotrichaceae;g__Dubosiella;
Parapusillimonas	0.00523086	0.000712122	0.000310744	0.0022011	9.06337e-05	5.17907e-05	7.7686e-05	0	0.00055675	0.000621488	0.000699174	0.000673279	0.000750965	0.000763912	0.00639615	0.00754849	k__Bacteria;p__Proteobacteria;c__Gammaproteobacteria;o__Burkholderiales;f__Alcaligenaceae;g__Parapusillimonas;
Oscillibacter	0.0038584	0.00416915	0.00217521	0.00343113	0.00502369	0.00565813	0.00454463	0.0058394	0.0049719	0.00607246	0.00322397	0.00477769	0.00734133	0.00346997	0.00350882	0.00291322	k__Bacteria;p__Firmicutes;c__Clostridia;o__Oscillospirales;f__Oscillospiraceae;g__Oscillibacter;
Comamonas	0.00428568	0.000492011	0.000479064	0.0013595	0.000181267	0.000310744	0.000297796	0.00022011	0.000504959	0.000569697	0.00077686	0.000854546	0.000750965	0.000504959	0.00370303	0.00706943	k__Bacteria;p__Proteobacteria;c__Gammaproteobacteria;o__Burkholderiales;f__Comamonadaceae;g__Comamonas;
Eubacterium_coprostanoligenes_group	0.00221405	0.00169614	0.00252479	0.000673279	0.000971075	0.000349587	0.00271901	0.000621488	0.00299091	0.0022011	0.00589119	0.00238237	0.00427273	0.00321102	0.00371598	0.00455758	k__Bacteria;p__Firmicutes;c__Clostridia;o__Oscillospirales;f__Eubacterium_coprostanoligenes_group;g__Eubacterium_coprostanoligenes_group;
Clostridium_sensu_stricto_1	0.000142424	7.7686e-05	6.47383e-05	0.000802755	0.000738017	0.00573582	0.000349587	0.00103581	0.000103581	0.00236942	7.7686e-05	9.06337e-05	0.000129477	2.58953e-05	0.000466116	6.47383e-05	k__Bacteria;p__Firmicutes;c__Clostridia;o__Clostridiales;f__Clostridiaceae;g__Clostridium_sensu_stricto_1;
GCA-900066575	0.00155372	0.00094518	0.00199394	0.00198099	0.00283554	0.00381956	0.00252479	0.00321102	0.00150193	0.00297796	0.00134656	0.00139835	0.00548981	0.00116529	0.00266722	0.00155372	k__Bacteria;p__Firmicutes;c__Clostridia;o__Lachnospirales;f__Lachnospiraceae;g__GCA-900066575;
Roseburia	0.00106171	0.000958127	0.000621488	0.00538623	0.00231763	0.00150193	0.00244711	0.00479064	0.00181267	0.000984023	0.00159256	0.00379367	0.00243416	0.00287438	0.000958127	0.00186446	k__Bacteria;p__Firmicutes;c__Clostridia;o__Lachnospirales;f__Lachnospiraceae;g__Roseburia;
Brevundimonas	0.00538623	0.000543802	0.000621488	0.00248595	2.58953e-05	0	0.000129477	0	0.000660331	0.000595593	0.000738017	0.000867494	0.000763912	0.000530854	0.00407851	0.00301681	k__Bacteria;p__Proteobacteria;c__Alphaproteobacteria;o__Caulobacterales;f__Caulobacteraceae;g__Brevundimonas;
Erysipelatoclostridium	0.00265427	0.000971075	0.00112645	0.0014113	0.00213636	0.00208457	0.00124298	0.0013854	0.0013854	0.0010876	0.000919284	0.000634436	0.00196805	0.00501075	0.00384546	0.0030427	k__Bacteria;p__Firmicutes;c__Bacilli;o__Erysipelotrichales;f__Erysipelatoclostridiaceae;g__Erysipelatoclostridium;
Muribaculum	0.00327576	0.00208457	0.00446694	0.00436336	0.00305565	0.00369008	0.00353471	0.00328871	0.00155372	0.00199394	0.00172204	0.00130771	0.00258953	0.00207163	0.00302975	0.00190331	k__Bacteria;p__Bacteroidota;c__Bacteroidia;o__Bacteroidales;f__Muribaculaceae;g__Muribaculum;
Lachnospiraceae_UCG-006	0.00291322	0.00016832	0.000893389	0.000686226	0.00110055	0.0041562	0.000401378	0.0016832	0.000725069	0.00400083	0.000336639	0.00113939	0.000647383	0.00100992	0.00152782	0.000725069	k__Bacteria;p__Firmicutes;c__Clostridia;o__Lachnospirales;f__Lachnospiraceae;g__Lachnospiraceae_UCG-006;
Monoglobus	0.00161846	0.00314628	0.000828651	0.00156667	0.00150193	0.00389725	0.000673279	0.00119119	0.00139835	0.00353471	0.000530854	0.000854546	0.00159256	0.000686226	0.000958127	0.00123003	k__Bacteria;p__Firmicutes;c__Clostridia;o__Monoglobales;f__Monoglobaceae;g__Monoglobus;
Elusimicrobium	0.000155372	0.000375482	0.000233058	3.8843e-05	0.000207163	0.00169614	0.000284849	5.17907e-05	0.000336639	0.000958127	0.000673279	0.000258953	0.000401378	0.000323692	0.0038843	0.000530854	k__Bacteria;p__Elusimicrobiota;c__Elusimicrobia;o__Elusimicrobiales;f__Elusimicrobiaceae;g__Elusimicrobium;
Blautia	0.00242121	0.00262838	0.00116529	0.00321102	0.00189036	0.00242121	0.00186446	0.0030427	0.00204573	0.00357356	0.00274491	0.00217521	0.00367714	0.00309449	0.00345703	0.00252479	k__Bacteria;p__Firmicutes;c__Clostridia;o__Lachnospirales;f__Lachnospiraceae;g__Blautia;
Rikenellaceae	0.00256364	0.00178678	0.00200689	0.00130771	0.0027708	0.00236942	0.00216226	0.0033146	0.00367714	0.00362535	0.00271901	0.00326281	0.00154077	0.00309449	0.00187741	0.0013595	k__Bacteria;p__Bacteroidota;c__Bacteroidia;o__Bacteroidales;f__Rikenellaceae;g__Rikenellaceae;
A2	0.00150193	0.00124298	0.00143719	0.00189036	0.00157962	0.00186446	0.0010876	0.00177383	0.00147603	0.0019551	0.00139835	0.00179973	0.0035865	0.00161846	0.00099697	0.00302975	k__Bacteria;p__Firmicutes;c__Clostridia;o__Lachnospirales;f__Lachnospiraceae;g__A2;
Staphylococcus	0.002473	0.00203278	0.00099697	0.000129477	0.00130771	9.06337e-05	0.000103581	0.00022011	0.00353471	0.00120413	0.00094518	0.00104876	0.00126887	0.00102287	0.000919284	0.00104876	k__Bacteria;p__Firmicutes;c__Bacilli;o__Staphylococcales;f__Staphylococcaceae;g__Staphylococcus;
Anaerotruncus	0.00199394	0.00238237	0.00160551	0.00214931	0.00203278	0.00230468	0.00349587	0.00255069	0.00177383	0.00290028	0.00337934	0.00257659	0.00284849	0.002227	0.00167025	0.00142424	k__Bacteria;p__Firmicutes;c__Clostridia;o__Oscillospirales;f__Ruminococcaceae;g__Anaerotruncus;
Eubacterium_xylanophilum_group	0.00243416	0.00225289	0.00099697	0.00200689	0.00291322	0.00336639	0.00183857	0.00343113	0.00225289	0.00337934	0.00142424	0.00257659	0.00142424	0.00198099	0.00264132	0.00240827	k__Bacteria;p__Firmicutes;c__Clostridia;o__Lachnospirales;f__Lachnospiraceae;g__Eubacterium_xylanophilum_group;
Prevotellaceae_NK3B31_group	0.000660331	0.00341818	0.000867494	6.47383e-05	0.000582645	0	0.000401378	6.47383e-05	0.00170909	0.000815703	0.000984023	0.000828651	0.000789808	0.000984023	0.00148898	0.00231763	k__Bacteria;p__Bacteroidota;c__Bacteroidia;o__Bacteroidales;f__Prevotellaceae;g__Prevotellaceae_NK3B31_group;
Desulfovibrio	0.00119119	0.00145014	0.00104876	0.00161846	0.00128182	0.0019551	0.000673279	0.00151488	0.000453168	0.00112645	0.000375482	0.000686226	0.00120413	0.0033146	0.00119119	0.000349587	k__Bacteria;p__Desulfobacterota;c__Desulfovibrionia;o__Desulfovibrionales;f__Desulfovibrionaceae;g__Desulfovibrio;
Lachnoclostridium	0.00314628	0.00163141	0.00155372	0.00107466	0.00330165	0.00145014	0.00157962	0.00212342	0.00280964	0.00182562	0.00107466	0.00156667	0.00252479	0.00182562	0.00163141	0.00132066	k__Bacteria;p__Firmicutes;c__Clostridia;o__Lachnospirales;f__Lachnospiraceae;g__Lachnoclostridium;
Phascolarctobacterium	0.000207163	0.000181267	0.000129477	0	0	0	0	0	0.000271901	0.00022011	0.000155372	0.000129477	0.000271901	0.00016832	0.00313334	0.000258953	k__Bacteria;p__Firmicutes;c__Negativicutes;o__Acidaminococcales;f__Acidaminococcaceae;g__Phascolarctobacterium;
Eubacterium_siraeum_group	0.00137245	0.00099697	0.00106171	0.00189036	0.0016573	0.000543802	0.000660331	0.000815703	0.00221405	0.00060854	0.000971075	0.000828651	0.00271901	0.000789808	0.00240827	0.000504959	k__Bacteria;p__Firmicutes;c__Clostridia;o__Oscillospirales;f__Ruminococcaceae;g__Eubacterium_siraeum_group;
ASF356	0.000699174	0.000686226	0.00126887	0.000867494	0.00198099	0.00110055	0.000569697	0.00055675	0.00264132	0.00155372	0.00120413	0.00106171	0.00163141	0.00113939	0.00102287	0.00102287	k__Bacteria;p__Firmicutes;c__Clostridia;o__Lachnospirales;f__Lachnospiraceae;g__ASF356;
Tuzzerella	0.000725069	0.00134656	0.000258953	0.0011135	0.00120413	0.00216226	0.000673279	0.00104876	0.000893389	0.00107466	0.000323692	0.000582645	0.00155372	0.000414325	0.000686226	0.000595593	k__Bacteria;p__Firmicutes;c__Clostridia;o__Lachnospirales;f__Lachnospiraceae;g__Tuzzerella;
Marvinbryantia	0.000699174	0.000906337	0.00204573	0.00176088	0.00120413	0.000841598	0.00174793	0.00163141	0.000893389	0.000867494	0.00130771	0.00133361	0.00123003	0.000867494	0.000543802	0.00124298	k__Bacteria;p__Firmicutes;c__Clostridia;o__Lachnospirales;f__Lachnospiraceae;g__Marvinbryantia;
Incertae_Sedis	0.000569697	0.00120413	0.000802755	0.00150193	0.00170909	0.00182562	0.00191625	0.00176088	0.000712122	0.00134656	0.000712122	0.00129477	0.00139835	0.00060854	0.0016573	0.00112645	k__Bacteria;p__Firmicutes;c__Clostridia;o__Oscillospirales;f__Ruminococcaceae;g__Incertae_Sedis;
Enterococcus	0.00183857	0	0	0	0	1.29477e-05	0	0	0	0	0	0	0	0	0.000103581	0	k__Bacteria;p__Firmicutes;c__Bacilli;o__Lactobacillales;f__Enterococcaceae;g__Enterococcus;
Rikenella	0.000867494	0.000440221	0.00110055	0.000569697	0.000763912	0.00147603	0.00125592	0.000919284	0.00055675	0.00172204	0.000660331	0.000595593	0.00164435	0.00115234	0.000880441	0.000336639	k__Bacteria;p__Bacteroidota;c__Bacteroidia;o__Bacteroidales;f__Rikenellaceae;g__Rikenella;
Enterorhabdus	0.00112645	0.000712122	0.000634436	0.0010876	0.000867494	0.00169614	0.000880441	0.000789808	0.000828651	0.00154077	0.000427273	0.000530854	0.000738017	0.00110055	0.000686226	0.00106171	k__Bacteria;p__Actinobacteriota;c__Coriobacteriia;o__Coriobacteriales;f__Eggerthellaceae;g__Enterorhabdus;
Intestinimonas	0.000686226	0.000414325	0.000569697	0.000582645	0.000453168	0.00169614	0.000582645	0.000686226	0.000310744	0.00129477	0.000284849	0.00060854	0.000258953	0.000323692	0.00038843	0.000582645	k__Bacteria;p__Firmicutes;c__Clostridia;o__Oscillospirales;f__Oscillospiraceae;g__Intestinimonas;
Vibrio	0.00161846	0.00016832	0.000116529	0.000750965	0	0	1.29477e-05	0	0.000181267	0.000271901	0.000181267	0.000297796	0.000271901	0.000246006	0.00139835	0.000984023	k__Bacteria;p__Proteobacteria;c__Gammaproteobacteria;o__Vibrionales;f__Vibrionaceae;g__Vibrio;
Ochrobactrum	0.000854546	0.00016832	0.000142424	0.000543802	0	0	0	0	0.000194215	3.8843e-05	7.7686e-05	0.000129477	0.00022011	0.000207163	0.000453168	0.00152782	k__Bacteria;p__Proteobacteria;c__Alphaproteobacteria;o__Rhizobiales;f__Rhizobiaceae;g__Ochrobactrum;
Providencia	0.000750965	6.47383e-05	5.17907e-05	0.000142424	0	0	0	0	5.17907e-05	9.06337e-05	7.7686e-05	3.8843e-05	0.000103581	0.000116529	0.000634436	0.00148898	k__Bacteria;p__Proteobacteria;c__Gammaproteobacteria;o__Enterobacterales;f__Morganellaceae;g__Providencia;
Lachnospiraceae_FCS020_group	0.000621488	0.000517907	0.0013854	0.000440221	0.000479064	0.000323692	0.000297796	0.000569697	0.000686226	0.000880441	0.000595593	0.000738017	0.00104876	0.000919284	0.000492011	0.000401378	k__Bacteria;p__Firmicutes;c__Clostridia;o__Lachnospirales;f__Lachnospiraceae;g__Lachnospiraceae_FCS020_group;
Ruminococcaceae	0.000349587	0.00107466	0.000181267	0.000323692	0.000725069	0.000466116	0.00112645	0.0013595	0.000492011	0.000349587	0.000621488	0.00113939	0.000492011	0.000310744	0.000492011	0.000738017	k__Bacteria;p__Firmicutes;c__Clostridia;o__Oscillospirales;f__Ruminococcaceae;g__Ruminococcaceae;
Candidatus_Saccharimonas	0.000181267	0.000492011	0.00115234	0.000258953	0.000569697	0.00100992	0.00113939	0.00104876	0.00022011	0.000310744	0.000466116	0.000375482	0.000246006	0.000310744	0.000401378	0.000258953	k__Bacteria;p__Patescibacteria;c__Saccharimonadia;o__Saccharimonadales;f__Saccharimonadaceae;g__Candidatus_Saccharimonas;
UCG-005	0.000660331	0.00060854	0.00060854	0.000362535	0.000181267	0.000310744	0.000453168	0.000246006	0.000543802	0.000725069	0.000543802	0.000699174	0.000841598	0.000647383	0.00113939	0.000621488	k__Bacteria;p__Firmicutes;c__Clostridia;o__Oscillospirales;f__Oscillospiraceae;g__UCG-005;
Harryflintia	0.000414325	0.00038843	0.00038843	0.000284849	0.000854546	0.00055675	0.000738017	0.000841598	0.00100992	0.000427273	0.000453168	0.000789808	0.00112645	0.000725069	0.00060854	0.00055675	k__Bacteria;p__Firmicutes;c__Clostridia;o__Oscillospirales;f__Ruminococcaceae;g__Harryflintia;
Acetatifactor	0.000336639	0.000621488	0.000284849	0.00055675	0.000906337	0.00077686	0.000582645	0.00110055	0.000906337	0.000492011	0.000530854	0.000841598	0.00077686	0.000362535	0.000595593	0.000530854	k__Bacteria;p__Firmicutes;c__Clostridia;o__Lachnospirales;f__Lachnospiraceae;g__Acetatifactor;
UCG-009	0.000453168	0.000336639	0.000595593	0.000582645	0.000621488	0.00100992	0.000284849	0.00107466	0.000440221	0.000984023	0.000401378	0.000880441	0.00060854	0.000453168	0.000440221	0.000349587	k__Bacteria;p__Firmicutes;c__Clostridia;o__Oscillospirales;f__Butyricicoccaceae;g__UCG-009;
Paracoccus	0.000582645	6.47383e-05	1.29477e-05	0.000349587	0	0	0	0	0	0.000116529	7.7686e-05	7.7686e-05	0.00016832	0.000155372	0.000310744	0.00106171	k__Bacteria;p__Proteobacteria;c__Alphaproteobacteria;o__Rhodobacterales;f__Rhodobacteraceae;g__Paracoccus;
Erysipelotrichaceae_UCG-003	0.000129477	0	7.7686e-05	0	0	0	0	0	0.000155372	0.000129477	0.000181267	0.000129477	0.000142424	0.000155372	0.00094518	0.00016832	k__Bacteria;p__Firmicutes;c__Bacilli;o__Erysipelotrichales;f__Erysipelatoclostridiaceae;g__Erysipelotrichaceae_UCG-003;
UCG-010	0.000284849	0.000647383	0.000336639	0.000271901	0.000297796	0.000336639	0.000349587	0.000336639	0.000427273	0.000543802	0.000582645	0.00055675	0.000880441	0.000194215	0.000440221	0.000595593	k__Bacteria;p__Firmicutes;c__Clostridia;o__Oscillospirales;f__UCG-010;g__UCG-010;
Eubacterium_nodatum_group	0.000453168	0.000271901	0.000362535	0.000258953	0.000504959	0.000401378	0.000310744	0.000297796	0	0.000414325	0.00016832	0.000142424	0.000530854	0.000660331	0.000116529	0.000867494	k__Bacteria;p__Firmicutes;c__Clostridia;o__Peptostreptococcales-Tissierellales;f__Anaerovoracaceae;g__Eubacterium_nodatum_group;
Butyricicoccus	0.000246006	0.000595593	0.000142424	0.000362535	0.000673279	0.000867494	0.000284849	0.000725069	0.000621488	0.000673279	0.000323692	0.000530854	0.000712122	0.000349587	0.000492011	0.000246006	k__Bacteria;p__Firmicutes;c__Clostridia;o__Oscillospirales;f__Butyricicoccaceae;g__Butyricicoccus;
Ralstonia	0.000673279	5.17907e-05	6.47383e-05	0.000530854	0	5.17907e-05	2.58953e-05	0	9.06337e-05	0.000103581	0.000116529	0.000155372	0.000142424	0.000142424	0.000492011	0.000815703	k__Bacteria;p__Proteobacteria;c__Gammaproteobacteria;o__Burkholderiales;f__Burkholderiaceae;g__Ralstonia;
Faecalibaculum	6.47383e-05	0	2.58953e-05	0.000453168	0.000246006	0.000284849	0.000427273	0.000246006	0.00016832	0.000116529	9.06337e-05	0	2.58953e-05	0.000155372	0.000207163	0.000802755	k__Bacteria;p__Firmicutes;c__Bacilli;o__Erysipelotrichales;f__Erysipelotrichaceae;g__Faecalibaculum;
Candidatus_Arthromitus	0.000323692	0.000336639	0.000258953	0.000246006	0.000440221	0.000349587	0.000738017	0.000569697	0.000103581	0.000375482	0.000673279	0.000258953	0.000129477	0.000116529	0.000194215	0.000362535	k__Bacteria;p__Firmicutes;c__Clostridia;o__Clostridiales;f__Clostridiaceae;g__Candidatus_Arthromitus;
Defluviitaleaceae_UCG-011	0.000246006	0.000194215	0.000181267	3.8843e-05	0.000155372	2.58953e-05	0.000336639	5.17907e-05	0.000375482	0.000297796	0.00055675	0.000349587	0.000258953	0.000142424	0.000712122	0.000362535	k__Bacteria;p__Firmicutes;c__Clostridia;o__Lachnospirales;f__Defluviitaleaceae;g__Defluviitaleaceae_UCG-011;
Ruminococcus_torques_group	6.47383e-05	0	0	5.17907e-05	0	0	0	0	0	0	0	0	3.8843e-05	0.000699174	0	0	k__Bacteria;p__Firmicutes;c__Clostridia;o__Lachnospirales;f__Lachnospiraceae;g__Ruminococcus_torques_group;
Streptococcus	0.000647383	9.06337e-05	0.000116529	0.000207163	0.00016832	0.000142424	0.00022011	5.17907e-05	9.06337e-05	9.06337e-05	7.7686e-05	0.000142424	0.000129477	0.000116529	0.000155372	7.7686e-05	k__Bacteria;p__Firmicutes;c__Bacilli;o__Lactobacillales;f__Streptococcaceae;g__Streptococcus;
Acinetobacter	0.000647383	0.000246006	5.17907e-05	0	2.58953e-05	0	0	0	0	0	0	0	1.29477e-05	2.58953e-05	0	0.000427273	k__Bacteria;p__Proteobacteria;c__Gammaproteobacteria;o__Pseudomonadales;f__Moraxellaceae;g__Acinetobacter;
Bifidobacterium	0.000349587	0.000258953	3.8843e-05	0.000634436	0.000129477	0.000375482	0.000233058	0.000362535	2.58953e-05	0.000233058	0	0.000129477	0.000207163	1.29477e-05	2.58953e-05	6.47383e-05	k__Bacteria;p__Actinobacteriota;c__Actinobacteria;o__Bifidobacteriales;f__Bifidobacteriaceae;g__Bifidobacterium;
Corynebacterium	0.000543802	0	0	0	0	0	0	0	6.47383e-05	0	2.58953e-05	5.17907e-05	0	1.29477e-05	0.000116529	3.8843e-05	k__Bacteria;p__Actinobacteriota;c__Actinobacteria;o__Corynebacteriales;f__Corynebacteriaceae;g__Corynebacterium;
Romboutsia	0.000194215	0	0	0.000129477	7.7686e-05	0.000530854	6.47383e-05	0.000194215	0	0.00038843	0	0.000129477	1.29477e-05	0.000310744	0	6.47383e-05	k__Bacteria;p__Firmicutes;c__Clostridia;o__Peptostreptococcales-Tissierellales;f__Peptostreptococcaceae;g__Romboutsia;
Methylobacillus	0.000414325	0.00016832	7.7686e-05	0.000517907	0	0	0	0	0.000246006	0.000194215	0.00016832	7.7686e-05	0.000116529	0.000155372	0.000297796	0.00038843	k__Bacteria;p__Proteobacteria;c__Gammaproteobacteria;o__Burkholderiales;f__Methylophilaceae;g__Methylobacillus;
Turicibacter	0	6.47383e-05	6.47383e-05	0.000517907	0.000142424	9.06337e-05	5.17907e-05	0.000155372	0	7.7686e-05	3.8843e-05	0	6.47383e-05	9.06337e-05	0	0.000103581	k__Bacteria;p__Firmicutes;c__Bacilli;o__Erysipelotrichales;f__Erysipelotrichaceae;g__Turicibacter;
Pseudoalteromonas	0.000492011	0	3.8843e-05	0.000207163	0	0	0	0	0	7.7686e-05	2.58953e-05	0.000129477	2.58953e-05	2.58953e-05	0.000401378	0.000310744	k__Bacteria;p__Proteobacteria;c__Gammaproteobacteria;o__Alteromonadales;f__Pseudoalteromonadaceae;g__Pseudoalteromonas;
Christensenellaceae_R-7_group	0.000401378	0.000233058	0.000323692	0.000323692	0.000194215	0.000142424	0.000323692	0.000427273	0.000284849	0.000194215	0.000284849	0.000284849	0.000440221	0.000492011	0.000310744	0.000414325	k__Bacteria;p__Firmicutes;c__Clostridia;o__Christensenellales;f__Christensenellaceae;g__Christensenellaceae_R-7_group;
Gordonibacter	0.000129477	0.00016832	9.06337e-05	0.000142424	0.000284849	0.00022011	0.000401378	0.000284849	9.06337e-05	5.17907e-05	0.000453168	6.47383e-05	0.000271901	0.000129477	2.58953e-05	0.000362535	k__Bacteria;p__Actinobacteriota;c__Coriobacteriia;o__Coriobacteriales;f__Eggerthellaceae;g__Gordonibacter;
Erysipelotrichaceae	0.00016832	0.00022011	0.00022011	0.000116529	0.000375482	0.000233058	0.000258953	0.000440221	0.000103581	0.000142424	0.000323692	0.000233058	6.47383e-05	0.000194215	0.000258953	0.000336639	k__Bacteria;p__Firmicutes;c__Bacilli;o__Erysipelotrichales;f__Erysipelotrichaceae;g__Erysipelotrichaceae;
Erysipelatoclostridiaceae	0.000440221	0	0	0	0	0.000233058	0.000414325	0.000258953	0	0	0	0	0	0	0	0	k__Bacteria;p__Firmicutes;c__Bacilli;o__Erysipelotrichales;f__Erysipelatoclostridiaceae;g__Erysipelatoclostridiaceae;
Brachybacterium	5.17907e-05	0	7.7686e-05	0.000401378	0	0	0	0	2.58953e-05	3.8843e-05	7.7686e-05	7.7686e-05	2.58953e-05	0	3.8843e-05	5.17907e-05	k__Bacteria;p__Actinobacteriota;c__Actinobacteria;o__Micrococcales;f__Dermabacteraceae;g__Brachybacterium;
Jeotgalicoccus	9.06337e-05	0	0	0	0.000155372	0	0	0	0.000375482	0	3.8843e-05	3.8843e-05	6.47383e-05	0	6.47383e-05	0	k__Bacteria;p__Firmicutes;c__Bacilli;o__Staphylococcales;f__Staphylococcaceae;g__Jeotgalicoccus;
Family_XIII_AD3011_group	0.000362535	0.000116529	0.000194215	0.000194215	0.000362535	0.000116529	0.000310744	0.000297796	0.00022011	0.000142424	0.00016832	0.000246006	7.7686e-05	0.000284849	0.000155372	0.00022011	k__Bacteria;p__Firmicutes;c__Clostridia;o__Peptostreptococcales-Tissierellales;f__Anaerovoracaceae;g__Family_XIII_AD3011_group;
Bacillus	7.7686e-05	0	0	0	0	0	0	0	0	0	0	0	0	0	0	0.000362535	k__Bacteria;p__Firmicutes;c__Bacilli;o__Bacillales;f__Bacillaceae;g__Bacillus;
Family_XIII_UCG-001	0.000181267	0.000116529	6.47383e-05	0.000181267	0.00016832	0.000349587	0.000103581	9.06337e-05	3.8843e-05	0.000155372	5.17907e-05	2.58953e-05	3.8843e-05	9.06337e-05	0.000103581	9.06337e-05	k__Bacteria;p__Firmicutes;c__Clostridia;o__Peptostreptococcales-Tissierellales;f__Anaerovoracaceae;g__Family_XIII_UCG-001;
Eubacterium_brachy_group	9.06337e-05	0.000181267	0.000142424	0.00016832	0.000258953	0.000271901	0.000155372	9.06337e-05	0.000129477	0.000103581	9.06337e-05	3.8843e-05	0	0.000103581	0.000323692	9.06337e-05	k__Bacteria;p__Firmicutes;c__Clostridia;o__Peptostreptococcales-Tissierellales;f__Anaerovoracaceae;g__Eubacterium_brachy_group;
Bordetella	0.000116529	0	5.17907e-05	0.000116529	0	0	0	0	0	0	0	0	0	0	0.000233058	0.000323692	k__Bacteria;p__Proteobacteria;c__Gammaproteobacteria;o__Burkholderiales;f__Alcaligenaceae;g__Bordetella;
Peptococcus	0.000233058	0.000323692	5.17907e-05	0.000116529	0.000233058	0.00016832	0.000181267	0.000246006	7.7686e-05	0.000181267	0.000155372	3.8843e-05	0.000246006	0.000155372	7.7686e-05	5.17907e-05	k__Bacteria;p__Firmicutes;c__Clostridia;o__Peptococcales;f__Peptococcaceae;g__Peptococcus;
Aeromonas	0	0	0.000310744	0	0	0	0	0	0	0	0	0	0	0	0	0	k__Bacteria;p__Proteobacteria;c__Gammaproteobacteria;o__Aeromonadales;f__Aeromonadaceae;g__Aeromonas;
Tepidiphilus	9.06337e-05	3.8843e-05	0	0	0	0	0	0	0	3.8843e-05	0	0	0	3.8843e-05	0	0.000297796	k__Bacteria;p__Proteobacteria;c__Gammaproteobacteria;o__Burkholderiales;f__Hydrogenophilaceae;g__Tepidiphilus;
Chloroplast	0	0	0.000284849	0	0	0	0	0	0	0	0	0	0	0	0	0	k__Bacteria;p__Cyanobacteria;c__Cyanobacteriia;o__Chloroplast;f__Chloroplast;g__Chloroplast;
NK4A214_group	0.00016832	6.47383e-05	0	0.00016832	0.000233058	0.000142424	0.00016832	0.000284849	0.000116529	6.47383e-05	0.000116529	0.000246006	0.000155372	5.17907e-05	5.17907e-05	0.000103581	k__Bacteria;p__Firmicutes;c__Clostridia;o__Oscillospirales;f__Oscillospiraceae;g__NK4A214_group;
Shewanella	0	0	0.000284849	0	0	0	0	0	0	0	0	0	0	0	0	0	k__Bacteria;p__Proteobacteria;c__Gammaproteobacteria;o__Alteromonadales;f__Shewanellaceae;g__Shewanella;
Flaviflexus	0.000271901	2.58953e-05	3.8843e-05	0.000194215	0	0	0	0	0	5.17907e-05	0	3.8843e-05	3.8843e-05	2.58953e-05	9.06337e-05	0.00022011	k__Bacteria;p__Actinobacteriota;c__Actinobacteria;o__Actinomycetales;f__Actinomycetaceae;g__Flaviflexus;
Frisingicoccus	6.47383e-05	3.8843e-05	9.06337e-05	0	0	0	0	0	0	5.17907e-05	6.47383e-05	5.17907e-05	0.000129477	5.17907e-05	0.000271901	2.58953e-05	k__Bacteria;p__Firmicutes;c__Clostridia;o__Lachnospirales;f__Lachnospiraceae;g__Frisingicoccus;
Tyzzerella	0.000142424	3.8843e-05	0.00016832	2.58953e-05	5.17907e-05	6.47383e-05	6.47383e-05	0.000129477	3.8843e-05	3.8843e-05	0	0.000271901	2.58953e-05	0	0.000116529	0.000207163	k__Bacteria;p__Firmicutes;c__Clostridia;o__Lachnospirales;f__Lachnospiraceae;g__Tyzzerella;
Akkermansia	0	0.000258953	0.000142424	0.000258953	0	0	0	0.000129477	0	0	0	0	0.000103581	0.000207163	7.7686e-05	0	k__Bacteria;p__Verrucomicrobiota;c__Verrucomicrobiae;o__Verrucomicrobiales;f__Akkermansiaceae;g__Akkermansia;
Bilophila	0.000116529	0.00022011	0.000181267	0.000258953	0.000233058	0.000246006	0.000142424	0.000207163	0.00016832	0.000142424	5.17907e-05	6.47383e-05	0.000181267	0.000116529	0.000233058	6.47383e-05	k__Bacteria;p__Desulfobacterota;c__Desulfovibrionia;o__Desulfovibrionales;f__Desulfovibrionaceae;g__Bilophila;
Anaerostipes	6.47383e-05	0	0	0	0	0	0	0	0.000103581	3.8843e-05	0	5.17907e-05	0	3.8843e-05	0.000246006	6.47383e-05	k__Bacteria;p__Firmicutes;c__Clostridia;o__Lachnospirales;f__Lachnospiraceae;g__Anaerostipes;
Uruburuella	0.000246006	0	0	0	0	0	0	0	0	1.29477e-05	0	0	0	0	2.58953e-05	6.47383e-05	k__Bacteria;p__Proteobacteria;c__Gammaproteobacteria;o__Burkholderiales;f__Neisseriaceae;g__Uruburuella;
Mitochondria	0	5.17907e-05	0.00022011	0	3.8843e-05	0	0	0	2.58953e-05	0	0	3.8843e-05	0	2.58953e-05	0	2.58953e-05	k__Bacteria;p__Proteobacteria;c__Alphaproteobacteria;o__Rickettsiales;f__Mitochondria;g__Mitochondria;
Halomonas	0.000103581	0.000116529	5.17907e-05	0.00022011	1.29477e-05	0	0	0	9.06337e-05	9.06337e-05	0	7.7686e-05	0.000142424	0.000129477	0.000155372	0.000129477	k__Bacteria;p__Proteobacteria;c__Gammaproteobacteria;o__Oceanospirillales;f__Halomonadaceae;g__Halomonas;
Paludicola	0	3.8843e-05	0	2.58953e-05	9.06337e-05	7.7686e-05	0.000103581	0.000116529	0	0	0	0.000207163	5.17907e-05	5.17907e-05	0.000103581	0	k__Bacteria;p__Firmicutes;c__Clostridia;o__Oscillospirales;f__Ruminococcaceae;g__Paludicola;
Cutibacterium	0.000207163	0	0	0	0	0	1.29477e-05	0	0	1.29477e-05	0	0	2.58953e-05	0	3.8843e-05	7.7686e-05	k__Bacteria;p__Actinobacteriota;c__Actinobacteria;o__Propionibacteriales;f__Propionibacteriaceae;g__Cutibacterium;
Ileibacterium	0	0	0	0.000103581	0.000207163	5.17907e-05	2.58953e-05	5.17907e-05	0	0	0	0	0.000155372	0	0	0.000103581	k__Bacteria;p__Firmicutes;c__Bacilli;o__Erysipelotrichales;f__Erysipelotrichaceae;g__Ileibacterium;
Butyricimonas	0.000181267	7.7686e-05	5.17907e-05	5.17907e-05	0	0.000116529	0	0	1.29477e-05	7.7686e-05	0.000129477	0.00016832	7.7686e-05	6.47383e-05	0.000194215	0.000129477	k__Bacteria;p__Bacteroidota;c__Bacteroidia;o__Bacteroidales;f__Marinifilaceae;g__Butyricimonas;
Aerococcus	1.29477e-05	0	0	3.8843e-05	0	0	0	0	0	0	0	0	0	0	7.7686e-05	0.000194215	k__Bacteria;p__Firmicutes;c__Bacilli;o__Lactobacillales;f__Aerococcaceae;g__Aerococcus;
Lachnospiraceae_NK4B4_group	0.000142424	0	0.000194215	6.47383e-05	0.000103581	7.7686e-05	6.47383e-05	9.06337e-05	0.000129477	9.06337e-05	7.7686e-05	0.000103581	7.7686e-05	0.000116529	0	0	k__Bacteria;p__Firmicutes;c__Clostridia;o__Lachnospirales;f__Lachnospiraceae;g__Lachnospiraceae_NK4B4_group;
Parvibacter	0	7.7686e-05	0	2.58953e-05	0	0.000116529	0	0.000116529	0	9.06337e-05	0	0	0.000181267	7.7686e-05	0	0.000116529	k__Bacteria;p__Actinobacteriota;c__Coriobacteriia;o__Coriobacteriales;f__Eggerthellaceae;g__Parvibacter;
Flavonifractor	7.7686e-05	5.17907e-05	0	0	0	0	0	0	6.47383e-05	9.06337e-05	6.47383e-05	6.47383e-05	6.47383e-05	7.7686e-05	0.000181267	0	k__Bacteria;p__Firmicutes;c__Clostridia;o__Oscillospirales;f__Oscillospiraceae;g__Flavonifractor;
Candidatus_Stoquefichus	0.000181267	0	0	0	5.17907e-05	0.000103581	0.000142424	7.7686e-05	2.58953e-05	3.8843e-05	3.8843e-05	1.29477e-05	0	0.000103581	0	5.17907e-05	k__Bacteria;p__Firmicutes;c__Bacilli;o__Erysipelotrichales;f__Erysipelatoclostridiaceae;g__Candidatus_Stoquefichus;
UBA1819	7.7686e-05	0	0.000142424	3.8843e-05	3.8843e-05	0.000103581	9.06337e-05	0.000181267	5.17907e-05	7.7686e-05	7.7686e-05	3.8843e-05	0	0.000103581	2.58953e-05	7.7686e-05	k__Bacteria;p__Firmicutes;c__Clostridia;o__Oscillospirales;f__Ruminococcaceae;g__UBA1819;
Neisseria	0.00016832	0	0	0	0	0	0	0	0	0	0	0	0	0	0	0	k__Bacteria;p__Proteobacteria;c__Gammaproteobacteria;o__Burkholderiales;f__Neisseriaceae;g__Neisseria;
Cloacibacterium	7.7686e-05	0	0	0	0	0	0	0	0	0	0	0	0	0	0.00016832	7.7686e-05	k__Bacteria;p__Bacteroidota;c__Bacteroidia;o__Flavobacteriales;f__Weeksellaceae;g__Cloacibacterium;
Vulcaniibacterium	2.58953e-05	0	3.8843e-05	0	0	0	0	0	0	0	0	0	0	0	0	0.000155372	k__Bacteria;p__Proteobacteria;c__Gammaproteobacteria;o__Xanthomonadales;f__Xanthomonadaceae;g__Vulcaniibacterium;
Lachnospiraceae_UCG-010	7.7686e-05	9.06337e-05	0	3.8843e-05	7.7686e-05	5.17907e-05	7.7686e-05	0.000116529	0.000103581	9.06337e-05	0.000142424	0.000142424	3.8843e-05	5.17907e-05	0	0	k__Bacteria;p__Firmicutes;c__Clostridia;o__Lachnospirales;f__Lachnospiraceae;g__Lachnospiraceae_UCG-010;
Clostridium_innocuum_group	5.17907e-05	0	1.29477e-05	0	1.29477e-05	0	0	0	0	5.17907e-05	0	0	5.17907e-05	3.8843e-05	0.000142424	0.000103581	k__Bacteria;p__Firmicutes;c__Bacilli;o__Erysipelotrichales;f__Erysipelotrichaceae;g__Clostridium_innocuum_group;
Atopobium	0	0	0	0.000129477	0	0	0	0	0	0	6.47383e-05	5.17907e-05	0	5.17907e-05	0	0	k__Bacteria;p__Actinobacteriota;c__Coriobacteriia;o__Coriobacteriales;f__Atopobiaceae;g__Atopobium;
Escherichia-Shigella	0.000129477	0	6.47383e-05	0	7.7686e-05	0	0.000116529	5.17907e-05	5.17907e-05	7.7686e-05	0	7.7686e-05	0	0	9.06337e-05	0	k__Bacteria;p__Proteobacteria;c__Gammaproteobacteria;o__Enterobacterales;f__Enterobacteriaceae;g__Escherichia-Shigella;
UCG-002	0	0	2.58953e-05	0	0	0	0	3.8843e-05	0	5.17907e-05	0	6.47383e-05	3.8843e-05	3.8843e-05	0.000129477	0	k__Bacteria;p__Firmicutes;c__Clostridia;o__Oscillospirales;f__Oscillospiraceae;g__UCG-002;
Geobacillus	0.000116529	0	0	0	2.58953e-05	0	0	0	0	0	0	0	0	0	0	0	k__Bacteria;p__Firmicutes;c__Bacilli;o__Bacillales;f__Bacillaceae;g__Geobacillus;
Peptoniphilus	0.000116529	0	0	0	0	0	0	0	0	0	0	0	0	0	2.58953e-05	0	k__Bacteria;p__Firmicutes;c__Clostridia;o__Peptostreptococcales-Tissierellales;f__Peptostreptococcales-Tissierellales;g__Peptoniphilus;
Thauera	0.000116529	0	0	5.17907e-05	0	0	0	0	0	0	0	0	0	0	3.8843e-05	7.7686e-05	k__Bacteria;p__Proteobacteria;c__Gammaproteobacteria;o__Burkholderiales;f__Rhodocyclaceae;g__Thauera;
Atopostipes	0	0	0	0.000103581	0	0	0	0	6.47383e-05	0	0	5.17907e-05	6.47383e-05	0	0	0	k__Bacteria;p__Firmicutes;c__Bacilli;o__Lactobacillales;f__Carnobacteriaceae;g__Atopostipes;
Aeromicrobium	5.17907e-05	2.58953e-05	5.17907e-05	3.8843e-05	0	0	0	0	3.8843e-05	3.8843e-05	3.8843e-05	7.7686e-05	0	2.58953e-05	6.47383e-05	9.06337e-05	k__Bacteria;p__Actinobacteriota;c__Actinobacteria;o__Propionibacteriales;f__Nocardioidaceae;g__Aeromicrobium;
Alishewanella	9.06337e-05	0	0	0	0	0	0	0	0	0	0	0	0	0	0	0	k__Bacteria;p__Proteobacteria;c__Gammaproteobacteria;o__Alteromonadales;f__Alteromonadaceae;g__Alishewanella;
Prevotella	9.06337e-05	0	0	5.17907e-05	0	0	0	0	0	0	0	3.8843e-05	0	0	0	0	k__Bacteria;p__Bacteroidota;c__Bacteroidia;o__Bacteroidales;f__Prevotellaceae;g__Prevotella;
Acetanaerobacterium	0	0	0	0	2.58953e-05	0	0	0	0	0	0	0	0	0	0	7.7686e-05	k__Bacteria;p__Firmicutes;c__Clostridia;o__Oscillospirales;f__Ethanoligenenaceae;g__Acetanaerobacterium;
Enhydrobacter	7.7686e-05	0	0	0	0	0	0	0	0	0	0	0	0	0	0	0	k__Bacteria;p__Proteobacteria;c__Gammaproteobacteria;o__Pseudomonadales;f__Moraxellaceae;g__Enhydrobacter;
Rothia	0	0	0	0	0	0	0	0	0	0	0	0	0	0	7.7686e-05	0	k__Bacteria;p__Actinobacteriota;c__Actinobacteria;o__Micrococcales;f__Micrococcaceae;g__Rothia;
Micrococcus	7.7686e-05	0	0	0	0	0	0	0	0	0	0	0	0	0	0	0	k__Bacteria;p__Actinobacteriota;c__Actinobacteria;o__Micrococcales;f__Micrococcaceae;g__Micrococcus;
UCG-007	0	0	0	0	0	0	0	0	0	0	0	0	0	3.8843e-05	7.7686e-05	0	k__Bacteria;p__Firmicutes;c__Clostridia;o__Oscillospirales;f__Oscillospiraceae;g__UCG-007;
Candidatus_Soleaferrea	0	2.58953e-05	0	5.17907e-05	0	3.8843e-05	1.29477e-05	7.7686e-05	0	0	0	0	5.17907e-05	2.58953e-05	0	2.58953e-05	k__Bacteria;p__Firmicutes;c__Clostridia;o__Oscillospirales;f__Ruminococcaceae;g__Candidatus_Soleaferrea;
Dorea	0	6.47383e-05	0	0	0	0	0	0	0	0	0	0	0	0	0	0	k__Bacteria;p__Firmicutes;c__Clostridia;o__Lachnospirales;f__Lachnospiraceae;g__Dorea;
Anaerofilum	0	6.47383e-05	0	0	0	0	0	0	0	0	0	0	0	0	0	0	k__Bacteria;p__Firmicutes;c__Clostridia;o__Oscillospirales;f__Ruminococcaceae;g__Anaerofilum;
Sporosarcina	0	0	0	0	2.58953e-05	0	0	2.58953e-05	6.47383e-05	0	0	0	3.8843e-05	1.29477e-05	2.58953e-05	1.29477e-05	k__Bacteria;p__Firmicutes;c__Bacilli;o__Bacillales;f__Planococcaceae;g__Sporosarcina;
Allobaculum	0	0	0	0	0	0	0	0	5.17907e-05	0	0	0	0	0	0	0	k__Bacteria;p__Firmicutes;c__Bacilli;o__Erysipelotrichales;f__Erysipelotrichaceae;g__Allobaculum;
Sphingobacterium	5.17907e-05	0	0	0	0	0	0	0	0	0	0	0	0	0	0	0	k__Bacteria;p__Bacteroidota;c__Bacteroidia;o__Sphingobacteriales;f__Sphingobacteriaceae;g__Sphingobacterium;
Holdemania	0	0	0	0	0	0	0	0	0	0	0	3.8843e-05	0	0	5.17907e-05	0	k__Bacteria;p__Firmicutes;c__Bacilli;o__Erysipelotrichales;f__Erysipelotrichaceae;g__Holdemania;
Phocea	0	5.17907e-05	0	0	0	0	0	0	0	0	0	0	0	0	0	0	k__Bacteria;p__Firmicutes;c__Clostridia;o__Oscillospirales;f__Ruminococcaceae;g__Phocea;
Microbacterium	0	0	0	0	0	0	0	0	0	0	2.58953e-05	0	0	3.8843e-05	0	0	k__Bacteria;p__Actinobacteriota;c__Actinobacteria;o__Micrococcales;f__Microbacteriaceae;g__Microbacterium;
Anaerofustis	0	0	0	0	0	3.8843e-05	0	3.8843e-05	0	0	0	0	0	0	0	0	k__Bacteria;p__Firmicutes;c__Clostridia;o__Eubacteriales;f__Anaerofustaceae;g__Anaerofustis;
Others	0.190486	0.142437	0.175169	0.141842	0.206606	0.201828	0.149481	0.226299	0.199368	0.194565	0.195704	0.226506	0.237046	0.166559	0.15352	0.200482	Others

## Sheet: Table S2
Table S2. Relative abundance of ECs
EC	SC.9	SC.10	SC.11	SC.12	SC.13	SC.14	SC.15	SC.16	SS.1	SS.2	SS.3	SS.4	SS.5	SS.6	SS.7	SS.8	KEGG_Description
EC:3.6.4.12	0.0137564	0.0142795	0.0146244	0.0145534	0.0140757	0.0142277	0.0141716	0.0144483	0.0144009	0.0146759	0.014119	0.0146433	0.0142972	0.0145108	0.0141945	0.014058	DNA helicase
EC:2.7.7.7	0.0134901	0.0140075	0.01418	0.0143076	0.014249	0.0144047	0.0139255	0.0144006	0.014313	0.0143476	0.0140152	0.0143636	0.0143093	0.0141867	0.0139259	0.0138452	DNA-directed DNA polymerase
EC:1.6.5.3	0.00949543	0.00996407	0.00918156	0.00916537	0.00819806	0.00735837	0.00908274	0.00777931	0.00816828	0.00916093	0.00993625	0.00947822	0.00846845	0.0100029	0.00951371	0.00964469	NADH:ubiquinone reductase (H(+)-translocating)
EC:2.7.13.3	0.00806625	0.0076955	0.00798029	0.00808009	0.00902849	0.00927567	0.00814162	0.00924714	0.00886464	0.00802178	0.00816988	0.00830731	0.0085637	0.00739537	0.00781473	0.00791351	Histidine kinase
EC:5.2.1.8	0.00789684	0.00859126	0.00846119	0.00848198	0.00746479	0.00816085	0.00850617	0.00716158	0.00760059	0.00864027	0.00835722	0.00810485	0.00732773	0.00887636	0.00862463	0.00860639	Peptidylprolyl isomerase
EC:3.2.1.23	0.0054327	0.00619425	0.0067057	0.00534745	0.00597349	0.00494752	0.00592105	0.00567917	0.00645296	0.00609326	0.00590848	0.00598946	0.00551643	0.00643662	0.00559222	0.00577271	Beta-galactosidase
EC:2.1.1.72	0.0050825	0.00555391	0.00545223	0.00526218	0.00636705	0.00551653	0.00547771	0.00616475	0.00598811	0.00525609	0.0062233	0.00589978	0.00627993	0.00540532	0.00494312	0.00518233	Site-specific DNA-methyltransferase (adenine-specific)
EC:3.2.1.21	0.00511559	0.00617954	0.00656869	0.00540291	0.00624752	0.00497298	0.00619875	0.00585977	0.00628788	0.00526548	0.00548517	0.00520087	0.00521311	0.00560492	0.00536681	0.00501136	Beta-glucosidase
EC:2.7.7.6	0.00533201	0.00534742	0.00538902	0.00542462	0.00558711	0.00560897	0.00524009	0.00554018	0.0055562	0.00550275	0.00547173	0.00551539	0.00563982	0.0054505	0.00525666	0.00529094	DNA-directed RNA polymerase
EC:5.99.1.2	0.00475548	0.00509361	0.00571171	0.00507742	0.0055692	0.00522607	0.00516265	0.00548193	0.00587171	0.00582259	0.00524132	0.00563427	0.00529264	0.00554452	0.00502633	0.00527081	DNA topoisomerase
EC:3.1.21.3	0.00475379	0.00583924	0.00545389	0.00527674	0.0052746	0.00522307	0.0055647	0.00520251	0.00498661	0.00508659	0.00559715	0.00501771	0.00536562	0.00541294	0.0049412	0.00474064	Type I site-specific deoxyribonuclease
EC:1.2.7.3	0.00477187	0.00593758	0.00519104	0.00517453	0.00493629	0.0049104	0.00548136	0.00470483	0.00467379	0.00529801	0.00540089	0.00497777	0.00491278	0.0057592	0.00501278	0.00474322	2-oxoglutarate synthase
EC:1.97.1.4	0.00413157	0.00415477	0.00452405	0.00412855	0.00467422	0.004475	0.00424991	0.00484346	0.00481812	0.00460088	0.0042407	0.0044622	0.00455291	0.00428741	0.00394433	0.00391671	[Formate-C-acetyltransferase]-activating enzyme
EC:3.6.3.14	0.00398844	0.00401465	0.00411729	0.00404736	0.00433261	0.00414848	0.00407941	0.00437944	0.00434158	0.00419503	0.00422256	0.00430465	0.00436437	0.00412767	0.00408499	0.00412961	H(+)-transporting two-sector ATPase
EC:6.3.5.5	0.00397684	0.00413243	0.00434667	0.00415858	0.00433315	0.00415434	0.00420901	0.00435189	0.00436401	0.00415892	0.00414199	0.00419909	0.0042229	0.00412974	0.00402686	0.00400788	Carbamoyl-phosphate synthase (glutamine-hydrolyzing)
EC:5.99.1.3	0.00383221	0.00392676	0.00408044	0.00395276	0.00422565	0.00408723	0.00389916	0.00441235	0.00431364	0.00411227	0.00402	0.00423214	0.00431409	0.00391782	0.00382401	0.00383727	DNA topoisomerase (ATP-hydrolyzing)
EC:5.4.99.23	0.00350662	0.00400686	0.00409692	0.00403733	0.00414565	0.0038744	0.00398897	0.00405951	0.00413668	0.0040871	0.00411577	0.00403506	0.00410702	0.00414346	0.00383415	0.00378111	23S rRNA pseudouridine(1911/1915/1917) synthase
EC:2.2.1.6	0.00373803	0.00382857	0.00395949	0.00378352	0.00431254	0.0040268	0.00380459	0.00445997	0.00432601	0.00378886	0.00387719	0.00409525	0.00412863	0.00354158	0.00375042	0.0037413	Acetolactate synthase
EC:3.5.1.28	0.00400147	0.00377568	0.00378656	0.00346805	0.0039557	0.00375089	0.00399568	0.0041262	0.00424515	0.00408507	0.00396678	0.00407642	0.0040612	0.00395354	0.00376445	0.00376318	N-acetylmuramoyl-L-alanine amidase
EC:3.2.1.52	0.00409663	0.00437019	0.00424891	0.00369591	0.00373513	0.0034573	0.00399102	0.00346452	0.00372736	0.0039961	0.00366985	0.00356227	0.00350937	0.00425952	0.00374562	0.00368547	Beta-N-acetylhexosaminidase
EC:1.1.1.100	0.00400752	0.00325761	0.0034136	0.00343756	0.00339876	0.00339906	0.00326537	0.00356126	0.00364781	0.00364527	0.00349568	0.00374148	0.0036132	0.00343564	0.00365675	0.0038698	3-oxoacyl-[acyl-carrier-protein] reductase
EC:5.4.2.12	0.00323084	0.00337597	0.00353678	0.00375532	0.00362066	0.00351854	0.0034867	0.00366615	0.00363412	0.0036151	0.00348784	0.00347685	0.00371918	0.00360131	0.00339603	0.00329669	Phosphoglycerate mutase (2,3-diphosphoglycerate-independent)
EC:3.4.16.4	0.00315287	0.00303041	0.00347507	0.00330227	0.00375558	0.0035711	0.00320451	0.00406068	0.00398966	0.00356887	0.00321121	0.00368157	0.00374989	0.00316292	0.00328235	0.00337933	Serine-type D-Ala-D-Ala carboxypeptidase
EC:4.2.1.20	0.00319732	0.00358241	0.0035549	0.00334029	0.00369031	0.00332342	0.00347868	0.0035611	0.00366241	0.00333386	0.0036527	0.00344499	0.00358183	0.00339675	0.00336119	0.00328468	Tryptophan synthase
EC:1.11.1.15	0.00328084	0.00352523	0.00339862	0.00341856	0.0032067	0.0032355	0.00335419	0.00307748	0.00315854	0.00340921	0.00346833	0.00331414	0.00319518	0.00356243	0.0033526	0.00335331	Peroxiredoxin
EC:3.1.3.18	0.003168	0.00326839	0.00339955	0.00324682	0.00325624	0.00344392	0.00318653	0.0034199	0.00340817	0.00341777	0.00322059	0.00342658	0.0033272	0.00321879	0.0032527	0.00333606	Phosphoglycolate phosphatase
EC:2.7.6.5	0.00307613	0.00317662	0.00357635	0.00325652	0.00340675	0.0032393	0.00325196	0.00352498	0.00351196	0.00338632	0.00328287	0.00342492	0.00335627	0.00321656	0.00311445	0.0031889	GTP diphosphokinase
EC:1.2.7.11	0.00310098	0.00382121	0.00331731	0.0032785	0.0031286	0.00313264	0.0035426	0.00300536	0.00298228	0.00330619	0.00339346	0.00312454	0.00307253	0.0036204	0.00321238	0.00298166	2-oxoacid oxidoreductase (ferredoxin)
EC:6.3.1.2	0.00297267	0.00311753	0.00321235	0.0030348	0.00324727	0.00304832	0.00321597	0.00331499	0.00332036	0.00316672	0.00313097	0.0032549	0.00318775	0.00308915	0.00302787	0.00305183	Glutamate--ammonia ligase
EC:2.7.1.11	0.00298574	0.00292592	0.00328364	0.00275349	0.00331499	0.00288367	0.00304209	0.00347294	0.0034896	0.0031936	0.00298507	0.0032258	0.00322956	0.00298193	0.0027302	0.00283099	6-phosphofructokinase
EC:3.6.3.17	0.00288282	0.0025415	0.00312564	0.00262072	0.00367822	0.00324947	0.00255529	0.00392893	0.00410744	0.00315492	0.00254068	0.00341806	0.00347829	0.0024104	0.00260332	0.00277591	Monosaccharide-transporting ATPase
EC:1.4.1.13	0.00289675	0.00318702	0.00321011	0.00309464	0.00297201	0.00308075	0.00311772	0.00295268	0.00310191	0.00318867	0.00291399	0.00301921	0.00287291	0.00315372	0.00315114	0.00305755	Glutamate synthase (NADPH)
EC:1.4.1.14	0.00289675	0.00318702	0.00321011	0.00309464	0.00297201	0.00308075	0.00311772	0.00295268	0.00310191	0.00318867	0.00291399	0.00301921	0.00287291	0.00315372	0.00315114	0.00305755	Glutamate synthase (NADH)
EC:3.1.26.4	0.00289955	0.00304598	0.00305827	0.00313632	0.00306281	0.00310167	0.00301904	0.00309027	0.00305551	0.00309149	0.00305923	0.00309248	0.00310467	0.00310414	0.00300641	0.00298462	Ribonuclease H
EC:3.4.21.89	0.00278325	0.00302744	0.0031745	0.00294302	0.00313172	0.00297746	0.00306851	0.00312277	0.00316253	0.00298376	0.00303995	0.00298741	0.00319097	0.00304848	0.00288274	0.00289483	Signal peptidase I
EC:2.2.1.1	0.00307387	0.00279621	0.00313698	0.00265248	0.00328248	0.00294255	0.00280712	0.00338433	0.00341923	0.00303644	0.00294835	0.00318509	0.00316056	0.00280397	0.00277015	0.00282737	Transketolase
EC:6.1.1.20	0.002868	0.00302022	0.00302058	0.00306365	0.00303459	0.00306254	0.00298325	0.00305864	0.00303287	0.00306714	0.00303589	0.0030744	0.00306325	0.00305153	0.0029597	0.00295124	Phenylalanine--tRNA ligase
EC:3.1.11.6	0.00283635	0.00298926	0.00297213	0.00301164	0.00300461	0.00291335	0.00292259	0.0030177	0.00300857	0.00302774	0.00301734	0.00305607	0.00304364	0.00303039	0.00292939	0.00290078	Exodeoxyribonuclease VII
EC:3.6.1.27	0.00282728	0.00293099	0.0029792	0.00295424	0.00291206	0.00285976	0.0028881	0.00297864	0.0030263	0.00303287	0.00298516	0.00303942	0.00295408	0.00303493	0.00291384	0.00289133	Undecaprenyl-diphosphate phosphatase
EC:3.4.21.102	0.00283157	0.00312078	0.00310813	0.00294971	0.0026943	0.0026229	0.00299692	0.00266245	0.00276727	0.00304887	0.00293943	0.00296699	0.00267042	0.00317061	0.00293969	0.00289528	C-terminal processing peptidase
EC:3.2.1.51	0.00274548	0.00334449	0.00326238	0.00275953	0.00270906	0.00235085	0.00310528	0.00222303	0.00273371	0.00311719	0.00301531	0.00261117	0.00256814	0.00368454	0.00295964	0.00299872	Alpha-L-fucosidase
EC:4.2.1.35	0.00292039	0.00289051	0.00283925	0.00266613	0.00283914	0.00297531	0.0028584	0.00293312	0.00281034	0.00258751	0.00281282	0.00274604	0.00285946	0.00255724	0.00272413	0.00261085	(R)-2-methylmalate dehydratase
EC:4.2.1.33	0.00292039	0.00289051	0.00283925	0.00266613	0.00283914	0.00297531	0.0028584	0.00293312	0.00281034	0.00258751	0.00281282	0.00274604	0.00285946	0.00255724	0.00272413	0.00261085	3-isopropylmalate dehydratase
EC:6.2.1.3	0.00293877	0.00302469	0.00303253	0.00279937	0.00242396	0.00273271	0.00310598	0.00241449	0.00239151	0.00280746	0.00278219	0.0025887	0.00230326	0.00294593	0.00290594	0.00284826	Long-chain-fatty-acid--CoA ligase
EC:2.8.1.7	0.00258742	0.00246691	0.0026691	0.00262762	0.00279456	0.00264689	0.00248735	0.00291556	0.00290463	0.00265338	0.00256381	0.00277341	0.00286594	0.00247203	0.00251204	0.00256177	Cysteine desulfurase
EC:2.7.11.1	0.002851	0.00249806	0.00252063	0.0023144	0.00274066	0.00269011	0.00245854	0.00282976	0.00280043	0.00273407	0.00259095	0.00270752	0.0028378	0.00260325	0.00257749	0.00266449	Non-specific serine/threonine protein kinase
EC:3.1.3.48	0.00252937	0.00257508	0.0027073	0.00281125	0.00263225	0.00262748	0.00272283	0.00273	0.00264047	0.0025933	0.00255208	0.0025362	0.00274181	0.00259053	0.0026889	0.00255906	Protein-tyrosine-phosphatase
EC:5.1.3.2	0.00251766	0.00245273	0.00257623	0.00258026	0.00266133	0.00286692	0.00279465	0.00262088	0.00264156	0.00286172	0.00258012	0.00260074	0.00254489	0.00273291	0.00255422	0.00251851	UDP-glucose 4-epimerase
EC:3.2.1.20	0.00266154	0.00283756	0.00301235	0.00240258	0.00286549	0.00224153	0.00264663	0.00250134	0.00285704	0.00262424	0.00251783	0.00251233	0.00252039	0.00287526	0.00245165	0.00247741	Alpha-glucosidase
EC:4.1.2.13	0.00276894	0.00242652	0.00275682	0.00234541	0.00274465	0.0025196	0.00246102	0.00278885	0.00277878	0.0026717	0.00239375	0.00268404	0.00261362	0.0024599	0.00230184	0.00237937	Fructose-bisphosphate aldolase
EC:2.1.1.37	0.00236461	0.00242193	0.00278122	0.0024074	0.00292754	0.00248056	0.00245375	0.00307175	0.00300836	0.00255672	0.00230386	0.00275925	0.00261588	0.00222137	0.00224627	0.00237945	DNA (cytosine-5-)-methyltransferase
EC:2.7.2.4	0.00224773	0.0024316	0.00245771	0.00243973	0.00234784	0.00227401	0.00259849	0.00228152	0.00235242	0.0024639	0.00250323	0.00233922	0.00227079	0.00256062	0.00243298	0.00235955	Aspartate kinase
EC:4.1.3.27	0.00230042	0.00243885	0.00243721	0.00233356	0.0025074	0.00217078	0.00236755	0.00241366	0.00250381	0.00231444	0.00251593	0.00241191	0.00241673	0.00236469	0.00236062	0.00237197	Anthranilate synthase
EC:3.6.3.34	0.00243256	0.00245207	0.0024427	0.00242607	0.00230094	0.00228632	0.00236527	0.00247089	0.00226792	0.00232455	0.00235597	0.00248763	0.00243017	0.00233753	0.00241137	0.00230249	Iron-chelate-transporting ATPase
EC:1.3.99.22	0.00224486	0.00229829	0.00232804	0.00223233	0.00247005	0.00269179	0.00227768	0.00250367	0.00244666	0.00235478	0.00236343	0.00240976	0.00244885	0.00223584	0.00225828	0.00233555	Coproporphyrinogen dehydrogenase
EC:3.2.1.22	0.00212201	0.00272295	0.00277249	0.00259028	0.00253015	0.00222184	0.00243176	0.00250029	0.00242133	0.00212857	0.00224357	0.00216933	0.00242867	0.00232693	0.0022872	0.00206015	Alpha-galactosidase
EC:4.2.99.18	0.00232656	0.00222034	0.00228811	0.00238342	0.00240864	0.00251724	0.00226826	0.00247238	0.00242623	0.0023376	0.00224675	0.00234106	0.00239905	0.00225801	0.0023226	0.00229696	DNA-(apurinic or apyrimidinic site) lyase
EC:3.6.4.13	0.00250053	0.00228832	0.00221503	0.0024359	0.00228521	0.00255921	0.00243539	0.0022789	0.00221322	0.00234201	0.0022214	0.00224208	0.00225391	0.00231509	0.00244504	0.00244995	RNA helicase
EC:5.1.3.3	0.00214737	0.0026503	0.00262487	0.00240461	0.00236727	0.00203659	0.00255289	0.00225715	0.00238959	0.00224058	0.00231035	0.00222709	0.00217486	0.00248031	0.00236547	0.00219598	Aldose 1-epimerase
EC:2.4.2.14	0.00213666	0.0023927	0.00244338	0.00230356	0.00238646	0.00223788	0.00235771	0.00241132	0.00243763	0.00229713	0.00234247	0.00232775	0.00235401	0.002324	0.00226221	0.00222828	Amidophosphoribosyltransferase
EC:3.5.99.6	0.00228072	0.00240306	0.00258345	0.00223261	0.00234582	0.00207381	0.00270901	0.0024158	0.00240018	0.00234626	0.00225637	0.00226493	0.00215345	0.00234638	0.00217525	0.00209494	Glucosamine-6-phosphate deaminase
EC:6.3.5.7	0.00233323	0.00194331	0.00201122	0.00232378	0.00263279	0.00269927	0.00205691	0.0026115	0.00249748	0.00209441	0.00230263	0.00232531	0.0025563	0.00196518	0.0022304	0.00233867	Glutaminyl-tRNA synthase (glutamine-hydrolyzing)
EC:2.7.1.2	0.00250801	0.00242895	0.00244023	0.002337	0.00224599	0.00208318	0.00254792	0.00224303	0.00227909	0.00229206	0.00230329	0.0022068	0.00215969	0.00237908	0.00232063	0.00216415	Glucokinase
EC:4.2.1.2	0.00208126	0.00221393	0.00218668	0.00227205	0.00245169	0.00274803	0.00226004	0.00248233	0.00235127	0.00231367	0.0022878	0.0022778	0.0024059	0.00216732	0.00220551	0.00217356	Fumarate hydratase
EC:6.3.5.6	0.00232337	0.0019198	0.00197011	0.00230011	0.00254952	0.00266634	0.00198909	0.00255646	0.00246343	0.00208141	0.00227411	0.00230557	0.00253866	0.00195208	0.00219004	0.0023314	Asparaginyl-tRNA synthase (glutamine-hydrolyzing)
EC:1.8.1.9	0.00220633	0.00217119	0.00218754	0.00231617	0.00235172	0.00251154	0.00221759	0.00238467	0.00223385	0.00228423	0.00232535	0.00226448	0.00242752	0.00223276	0.00216781	0.00212698	Thioredoxin-disulfide reductase
EC:3.4.11.18	0.00211721	0.0021476	0.00230246	0.00216678	0.00228696	0.00217042	0.00223427	0.00228831	0.00240322	0.0024189	0.00230138	0.00239653	0.0022257	0.00233955	0.00216387	0.00227222	Methionyl aminopeptidase
EC:2.1.1.198	0.00215574	0.00236	0.00236013	0.00232031	0.00214086	0.00223602	0.00231937	0.00212985	0.00216272	0.00233482	0.00225892	0.00225784	0.00213611	0.00237017	0.00229941	0.00226131	16S rRNA (cytidine(1402)-2'-O)-methyltransferase
EC:1.3.5.4	0.0021351	0.00240617	0.0022609	0.00247003	0.00202461	0.00320511	0.00250381	0.00195069	0.00181246	0.00231163	0.00222183	0.00200081	0.0019845	0.00229879	0.00238914	0.00219071	Fumarate reductase (quinol)
EC:4.1.1.3	0.00216196	0.0022596	0.00227747	0.00186175	0.00227962	0.00187119	0.00238746	0.00231659	0.00252158	0.00212499	0.00228898	0.00220397	0.00229343	0.00221903	0.00217072	0.00208791	Oxaloacetate decarboxylase
EC:3.6.1.66	0.00207601	0.00231849	0.00232029	0.00225355	0.00212732	0.00210492	0.00227167	0.00212325	0.00214879	0.00229999	0.00222896	0.00224794	0.00211284	0.00235086	0.00222431	0.00217419	XTP/dITP diphosphatase
EC:4.4.1.8	0.00216456	0.00221285	0.00239538	0.0022635	0.0021763	0.00206348	0.00210652	0.00224301	0.00223559	0.00211334	0.00203767	0.00208788	0.00222287	0.00214405	0.00220493	0.00214195	Cystathionine beta-lyase
EC:2.4.99.17	0.00204322	0.00230415	0.00229471	0.00219139	0.00208893	0.00203115	0.00221507	0.00209307	0.00213302	0.00226335	0.00220353	0.00223853	0.00208596	0.00231615	0.00215377	0.00214701	S-adenosylmethionine:tRNA ribosyltransferase-isomerase
EC:6.4.1.2	0.00224714	0.00200497	0.00179174	0.00206402	0.00222217	0.00228677	0.00203847	0.00221724	0.00223428	0.00196114	0.00239751	0.00221547	0.00248527	0.00205237	0.00215186	0.00222567	Acetyl-CoA carboxylase
EC:2.5.1.49	0.00207762	0.00211069	0.00216731	0.00199145	0.0022309	0.00192579	0.00213554	0.00227235	0.00233977	0.00216444	0.00219921	0.00225884	0.00223889	0.00215829	0.00211319	0.00217484	O-acetylhomoserine aminocarboxypropyltransferase
EC:3.1.4.46	0.00244893	0.00233975	0.00237918	0.00223224	0.00205568	0.00185131	0.00261403	0.00200503	0.0019582	0.00214184	0.00216496	0.00198229	0.00190528	0.00226938	0.00217648	0.00202546	Glycerophosphodiester phosphodiesterase
EC:1.2.7.1	0.0017196	0.00215945	0.00207375	0.0019521	0.00243364	0.00243093	0.00212974	0.00239555	0.0022654	0.0021152	0.00233763	0.00221163	0.00237146	0.00202843	0.00186161	0.00191451	Pyruvate synthase
EC:2.6.1.1	0.00183951	0.00224445	0.00216777	0.00212763	0.00214262	0.00216248	0.00219438	0.00212339	0.00213568	0.00229112	0.00215669	0.00220954	0.00205996	0.00230807	0.00206651	0.00201167	Aspartate transaminase
EC:2.5.1.75	0.00190699	0.00216148	0.00216376	0.00215121	0.00200304	0.00201114	0.00211878	0.00196874	0.00203684	0.00218943	0.00210301	0.00209223	0.0019947	0.00224286	0.00210544	0.00207488	tRNA dimethylallyltransferase
EC:2.7.1.48	0.0018495	0.00219968	0.00224602	0.00208358	0.00195515	0.00184935	0.00214334	0.00203479	0.0020708	0.00221402	0.00201964	0.00213609	0.00198874	0.00221203	0.00207104	0.00200349	Uridine kinase
EC:4.3.3.7	0.00227874	0.00194864	0.00207746	0.00196432	0.00204221	0.00197275	0.00189869	0.00210292	0.00212522	0.00205985	0.00203309	0.00212856	0.0020844	0.00197183	0.0020528	0.00210393	4-hydroxy-tetrahydrodipicolinate synthase
EC:3.4.21.92	0.00191375	0.00187534	0.00215474	0.00195071	0.0022324	0.00208056	0.00195972	0.00228215	0.00222367	0.00205165	0.00195929	0.0021428	0.00203706	0.00189706	0.00181431	0.00187756	Endopeptidase Clp
EC:5.4.99.5	0.00182456	0.00193593	0.00199906	0.00188687	0.00209079	0.00198537	0.00188113	0.00217853	0.00217944	0.00203012	0.00197107	0.00210892	0.00211308	0.00189868	0.00185181	0.00191694	Chorismate mutase
EC:6.3.5.4	0.00169036	0.00194014	0.00210267	0.0019729	0.00225454	0.00191728	0.00190284	0.00219924	0.00222719	0.00182762	0.00202783	0.0019414	0.00203298	0.00179972	0.00181773	0.00179377	Asparagine synthase (glutamine-hydrolyzing)
EC:2.1.2.2	0.00190115	0.00211636	0.00205648	0.00205252	0.00195831	0.00188859	0.0020976	0.00193769	0.00190111	0.00192548	0.00195242	0.00187958	0.00190508	0.00200325	0.00196118	0.00189914	Phosphoribosylglycinamide formyltransferase
EC:1.4.1.4	0.00182744	0.00214469	0.00211076	0.00195606	0.00192285	0.00166198	0.00204188	0.001933	0.00199667	0.00191345	0.00203956	0.00197148	0.00195778	0.00204536	0.0019464	0.00192605	Glutamate dehydrogenase (NADP(+))
EC:2.5.1.7	0.00180033	0.00187946	0.00199055	0.00194267	0.00205539	0.00202315	0.00189403	0.00212579	0.0020632	0.00199737	0.00185483	0.0020001	0.00203699	0.00189001	0.00184575	0.00185212	UDP-N-acetylglucosamine 1-carboxyvinyltransferase
EC:3.4.11.9	0.00180355	0.00191133	0.00193563	0.00188385	0.00188867	0.00186758	0.00199539	0.00185751	0.00194147	0.00208395	0.00200862	0.0019944	0.00187116	0.00212509	0.00190611	0.001983	Xaa-Pro aminopeptidase
EC:5.1.1.1	0.00182022	0.00185716	0.00198072	0.00195446	0.00202073	0.00197287	0.00187361	0.00209696	0.00201984	0.00195278	0.00183208	0.00196628	0.00199673	0.00188739	0.00184618	0.00190722	Alanine racemase
EC:2.3.1.51	0.00185023	0.0018301	0.00195716	0.00191667	0.00199429	0.002024	0.00186466	0.0020326	0.00201333	0.00192927	0.00189994	0.00196708	0.00195072	0.00180921	0.00188705	0.00191604	1-acylglycerol-3-phosphate O-acyltransferase
EC:3.1.3.7	0.0018408	0.00193223	0.00196683	0.00182471	0.00186291	0.00172321	0.00195091	0.00185589	0.00195638	0.00209109	0.00200588	0.00206258	0.00188716	0.00209729	0.00183167	0.0018922	3'(2'),5'-bisphosphate nucleotidase
EC:3.5.1.1	0.00182847	0.00191265	0.00196659	0.00187176	0.00186523	0.00255569	0.00232233	0.00186319	0.00179044	0.00196111	0.0019075	0.00174085	0.00173482	0.00189862	0.00182143	0.00177649	Asparaginase
EC:3.5.1.88	0.00188406	0.00188918	0.00184876	0.00197936	0.0018871	0.0019393	0.00189825	0.00196957	0.00189187	0.00191983	0.00194079	0.00194579	0.00200362	0.001897	0.00191086	0.00183504	Peptide deformylase
EC:5.4.99.12	0.00176997	0.00183507	0.00195524	0.00186681	0.00201799	0.00191358	0.00183682	0.00205785	0.00206087	0.00193634	0.00189733	0.00198371	0.00199867	0.00183876	0.00177967	0.00181288	tRNA pseudouridine(38-40) synthase
EC:1.1.1.95	0.00211338	0.00186723	0.00189964	0.00173476	0.0017952	0.001765	0.00179408	0.00190345	0.0018868	0.00192234	0.002027	0.00197012	0.00203206	0.00191204	0.00191382	0.00185137	Phosphoglycerate dehydrogenase
EC:3.5.4.10	0.00174109	0.00186665	0.00186706	0.00183114	0.00184033	0.00185986	0.00190121	0.00179788	0.00189584	0.00205845	0.00193511	0.00194699	0.00181837	0.00205514	0.00184606	0.00191466	IMP cyclohydrolase
EC:2.1.2.3	0.00174109	0.00186665	0.00186706	0.00183114	0.00184033	0.00185986	0.00190121	0.00179788	0.00189584	0.00205845	0.00193511	0.00194699	0.00181837	0.00205514	0.00184606	0.00191466	Phosphoribosylaminoimidazolecarboxamide formyltransferase
EC:3.1.3.15	0.00180231	0.00208253	0.00199989	0.00182901	0.0019835	0.00173848	0.00214065	0.00192799	0.00191954	0.0017994	0.00188724	0.00172101	0.00190677	0.00193854	0.00182416	0.00166264	Histidinol-phosphatase
EC:2.7.6.1	0.00177019	0.00177606	0.00192651	0.00189591	0.00196493	0.00191006	0.00182741	0.00199208	0.00197292	0.0018869	0.00186367	0.00189877	0.00194147	0.00181713	0.00176943	0.00180941	Ribose-phosphate diphosphokinase
EC:2.7.1.71	0.00172152	0.0018288	0.00189553	0.00179157	0.00199167	0.00190509	0.00179232	0.00203144	0.0020272	0.00192077	0.0018665	0.00196015	0.0019489	0.00179604	0.00173032	0.00178844	Shikimate kinase
EC:1.17.4.2	0.00185005	0.001787	0.00197292	0.00183564	0.0019466	0.00193464	0.00182247	0.0019939	0.00200769	0.00194068	0.00177494	0.001871	0.00189993	0.00183118	0.00177402	0.0017546	Ribonucleoside-triphosphate reductase
EC:3.6.1.55	0.00160172	0.00147296	0.00194919	0.00179991	0.00216309	0.00215005	0.00163285	0.00227867	0.00226326	0.00199327	0.00163472	0.00199534	0.00193423	0.00160642	0.00156919	0.00179151	8-oxo-dGTP diphosphatase
EC:2.5.1.3	0.0017787	0.00206961	0.00180742	0.00179487	0.00176632	0.00167404	0.00184037	0.00163555	0.00179454	0.00179156	0.00217782	0.00191469	0.00197014	0.002029	0.00193008	0.00185319	Thiamine-phosphate diphosphorylase
EC:2.1.1.190	0.00175134	0.00177608	0.00193298	0.00184178	0.00190579	0.00185682	0.00178683	0.00198526	0.00202241	0.00190655	0.00175138	0.00191171	0.00190594	0.00179406	0.00178182	0.00180827	23S rRNA (uracil(1939)-C(5))-methyltransferase
EC:2.4.2.10	0.00171639	0.00177912	0.00191303	0.00180558	0.0019434	0.00197537	0.00181146	0.00198304	0.00198151	0.00189105	0.00185035	0.00189854	0.0018885	0.00176921	0.00175221	0.0017493	Orotate phosphoribosyltransferase
EC:3.1.1.53	0.00191978	0.0022185	0.00216264	0.00173533	0.00205325	0.00150002	0.0021743	0.00160252	0.00181672	0.0018429	0.00183519	0.00157071	0.00155524	0.00220462	0.00171648	0.00171918	Sialate O-acetylesterase
EC:2.5.1.47	0.00193314	0.00188197	0.00178548	0.00180172	0.00184989	0.00181347	0.00194039	0.00191407	0.0018543	0.00174751	0.00182405	0.00181962	0.00189625	0.00181595	0.0018284	0.00180858	Cysteine synthase
EC:2.1.1.191	0.001718	0.00182807	0.00196729	0.00174107	0.00188675	0.00180971	0.00179537	0.00202875	0.00199096	0.00192106	0.00175051	0.00196059	0.00188036	0.00174302	0.00173448	0.00174143	23S rRNA (cytosine(1962)-C(5))-methyltransferase
EC:2.3.1.180	0.00170298	0.00197201	0.00194407	0.00194642	0.00190067	0.00181388	0.00183263	0.00182471	0.00185021	0.00179495	0.0018221	0.00178974	0.00180613	0.00189261	0.00189821	0.00175432	Beta-ketoacyl-[acyl-carrier-protein] synthase III
EC:2.7.7.60	0.00163922	0.00178003	0.00185648	0.0016813	0.00199759	0.00179009	0.00175127	0.00196145	0.00200314	0.00182997	0.00192371	0.00193192	0.00189007	0.00179498	0.00172891	0.00175991	2-C-methyl-D-erythritol 4-phosphate cytidylyltransferase
EC:2.7.1.4	0.00172287	0.00195002	0.00197278	0.00191144	0.00180103	0.00167184	0.00196766	0.00177965	0.0018175	0.00187927	0.00182012	0.00172178	0.00177384	0.00195015	0.00183701	0.00172232	Fructokinase
EC:3.6.1.1	0.0019289	0.00180929	0.00177221	0.00182576	0.00175004	0.00181068	0.00174506	0.0018433	0.00173782	0.00181661	0.00178531	0.00189034	0.00195306	0.0018676	0.00188005	0.00180134	Inorganic diphosphatase
EC:2.3.1.15	0.0018972	0.00166205	0.00163348	0.00174346	0.00200303	0.00182492	0.00161413	0.00211356	0.00197104	0.00170331	0.00184438	0.00195242	0.00213123	0.00161088	0.00166878	0.00175195	Glycerol-3-phosphate 1-O-acyltransferase
EC:3.4.23.36	0.00171976	0.00173074	0.00187517	0.00177453	0.00191211	0.00181952	0.00175415	0.00193336	0.00194305	0.00183747	0.0018214	0.00186563	0.00184871	0.00175466	0.00170825	0.00176102	Signal peptidase II
EC:6.3.2.12	0.00165292	0.00172644	0.00185701	0.00178809	0.00191495	0.00181913	0.00176412	0.0019384	0.00194917	0.00183928	0.00182367	0.00188122	0.00182544	0.00175242	0.00168629	0.00173614	Dihydrofolate synthase
EC:6.3.2.17	0.00165292	0.00172644	0.00185701	0.00178809	0.00191495	0.00181913	0.00176412	0.0019384	0.00194917	0.00183928	0.00182367	0.00188122	0.00182544	0.00175242	0.00168629	0.00173614	Tetrahydrofolate synthase
EC:3.6.3.21	0.00179447	0.00154798	0.00155267	0.00185904	0.00193295	0.00221038	0.00159728	0.00198138	0.00186087	0.00168553	0.00175415	0.00177444	0.00206241	0.00155562	0.00176144	0.00180187	Polar-amino-acid-transporting ATPase
EC:2.4.1.1	0.00166207	0.00173858	0.00190435	0.00172293	0.00190181	0.00169095	0.00171791	0.00194985	0.00197449	0.0018464	0.00170772	0.00188467	0.00185085	0.00175399	0.00163252	0.00168568	Glycogen phosphorylase
EC:6.3.5.3	0.00161144	0.0018014	0.00168155	0.00184796	0.0018964	0.00181438	0.00171965	0.00182275	0.00176189	0.00172067	0.00194695	0.00184703	0.00194265	0.00180483	0.00167979	0.00169286	Phosphoribosylformylglycinamidine synthase
EC:1.1.1.25	0.0017054	0.00171067	0.00184199	0.00168585	0.00186919	0.00174541	0.00168092	0.00190062	0.00192253	0.00180171	0.00170758	0.001879	0.00182174	0.00169606	0.00169984	0.00175985	Shikimate dehydrogenase
EC:6.1.1.14	0.00176811	0.00174203	0.00167178	0.00187046	0.0017875	0.00195237	0.0017337	0.0017521	0.00169443	0.00175165	0.00182642	0.00175879	0.00182055	0.00176472	0.00178243	0.00176651	Glycine--tRNA ligase
EC:2.7.4.14	0.00167214	0.00171393	0.00186315	0.00176539	0.00176298	0.00176546	0.00175791	0.00191747	0.00177734	0.00182407	0.00171349	0.00186035	0.00182613	0.00177747	0.00172408	0.00168914	UMP/CMP kinase
EC:6.1.1.12	0.00158646	0.0016778	0.0018164	0.00172428	0.0018678	0.00177267	0.00171549	0.00188721	0.00187637	0.00177639	0.00168689	0.00181252	0.00175079	0.00168073	0.00162524	0.00166334	Aspartate--tRNA ligase
EC:6.1.1.7	0.00164927	0.00173193	0.00170962	0.00173929	0.00171971	0.0018716	0.0017175	0.00179016	0.00173954	0.00177042	0.00179031	0.00176202	0.00180665	0.00172859	0.00172406	0.00166074	Alanine--tRNA ligase
EC:3.6.3.8	0.00172456	0.0016645	0.00171375	0.00172744	0.00171172	0.00166617	0.00188642	0.00183055	0.00173842	0.00176313	0.00188268	0.00177591	0.00179492	0.0017664	0.00168299	0.00154686	Calcium-transporting ATPase
EC:2.2.1.7	0.00165698	0.00173865	0.00170784	0.00165819	0.00174946	0.00191099	0.0019078	0.00174364	0.00172485	0.00177316	0.00176637	0.00173015	0.00169082	0.00177521	0.00167082	0.00167687	1-deoxy-D-xylulose-5-phosphate synthase
EC:5.3.1.6	0.00176191	0.00171288	0.00171801	0.00175103	0.00174656	0.00172626	0.00169054	0.00172911	0.00175578	0.00174065	0.00177964	0.00174098	0.00177041	0.00176494	0.00169591	0.00169384	Ribose-5-phosphate isomerase
EC:1.3.1.9	0.00168012	0.00179043	0.0017165	0.00163351	0.00177742	0.00176474	0.00191732	0.00177008	0.00177856	0.00160162	0.00176891	0.00164835	0.00169206	0.00165674	0.00168425	0.00161983	Enoyl-[acyl-carrier-protein] reductase (NADH)
EC:2.7.1.33	0.00156805	0.00171188	0.00166733	0.00173968	0.00172143	0.00173981	0.00187164	0.00177241	0.00169749	0.00171988	0.00174339	0.00169656	0.00172249	0.00173559	0.00170224	0.00162534	Pantothenate kinase
EC:1.17.1.2	0.00155088	0.00165791	0.00177784	0.00162472	0.00183557	0.00172615	0.00164204	0.0018636	0.0018506	0.00174295	0.00163785	0.00179078	0.00173665	0.00162845	0.00158908	0.00163511	4-hydroxy-3-methylbut-2-enyl diphosphate reductase
EC:2.3.1.234	0.0015282	0.00163031	0.00159503	0.00171782	0.00166671	0.00225753	0.00179526	0.00174289	0.00162733	0.00173045	0.00164846	0.0016715	0.00168383	0.00164334	0.00164295	0.00159531	N(6)-L-threonylcarbamoyladenine synthase
EC:2.3.1.8	0.00142627	0.00159169	0.00172706	0.0017037	0.00185494	0.00164764	0.00178989	0.00185602	0.00185077	0.00173118	0.00172386	0.00170167	0.00170592	0.00165115	0.00156646	0.00161087	Phosphate acetyltransferase
EC:3.6.3.12	0.00189093	0.00204486	0.00193097	0.00192941	0.0015526	0.0014496	0.00213268	0.00162436	0.0014375	0.00142499	0.00170551	0.00147518	0.00156344	0.00166539	0.00183696	0.00152384	Potassium-transporting ATPase
EC:5.3.1.1	0.00161903	0.00166335	0.00165404	0.00167775	0.00175169	0.00176157	0.00163774	0.00173912	0.00180898	0.00173033	0.00164749	0.00167761	0.00170873	0.00165908	0.00163458	0.00164521	Triose-phosphate isomerase
EC:2.7.6.3	0.00159116	0.00182872	0.00180258	0.00172529	0.00167387	0.0016124	0.00180649	0.00160377	0.00167611	0.00167769	0.00176105	0.00166228	0.00151837	0.00173745	0.00168623	0.00168871	2-amino-4-hydroxy-6-hydroxymethyldihydropteridine diphosphokinase
EC:2.1.1.199	0.00162077	0.00167505	0.00165744	0.0016846	0.00167573	0.0016661	0.00163275	0.00170805	0.00172163	0.00169976	0.00175039	0.00172604	0.00178989	0.00168632	0.00166206	0.00163438	16S rRNA (cytosine(1402)-N(4))-methyltransferase
EC:2.4.1.18	0.00156894	0.00161959	0.00179956	0.0016129	0.00175661	0.00158374	0.00162451	0.00183391	0.001858	0.00175385	0.00162401	0.00179237	0.00171913	0.001649	0.00154507	0.00158731	1,4-alpha-glucan branching enzyme
EC:6.3.5.2	0.00177785	0.00167813	0.00169835	0.00166135	0.00160007	0.00164969	0.00161239	0.00160603	0.00167369	0.00177008	0.00165726	0.00168373	0.00166097	0.00175925	0.00169321	0.00171873	GMP synthase (glutamine-hydrolyzing)
EC:1.2.1.12	0.00156248	0.001671	0.00158424	0.00167762	0.00173247	0.00172208	0.00161507	0.00168733	0.00166359	0.00167045	0.00174193	0.00168052	0.00174656	0.00167132	0.00159981	0.00162909	Glyceraldehyde-3-phosphate dehydrogenase (phosphorylating)
EC:2.3.1.79	0.00153272	0.00165754	0.00182433	0.00155847	0.00179821	0.00153893	0.00181224	0.00182437	0.0018943	0.00161091	0.00157413	0.00161701	0.00166682	0.00162789	0.00156073	0.0015417	Maltose O-acetyltransferase
EC:6.1.1.17	0.00151395	0.00166541	0.0015621	0.00160414	0.00171644	0.001708	0.00159112	0.00170749	0.00166325	0.00167456	0.00173467	0.0016988	0.00174007	0.00164555	0.00158357	0.00158699	Glutamate--tRNA ligase
EC:3.4.21.53	0.00159532	0.00166047	0.0015823	0.00162132	0.00165866	0.00173239	0.00157391	0.00165407	0.00162955	0.00168707	0.00162079	0.00164196	0.00168869	0.00164762	0.00163984	0.00164706	Endopeptidase La
EC:1.1.1.22	0.00157637	0.0016571	0.00168752	0.00159007	0.00163074	0.00142078	0.00184802	0.00158622	0.00167663	0.00164965	0.00174921	0.00164509	0.00154003	0.00170754	0.00157659	0.00159143	UDP-glucose 6-dehydrogenase
EC:3.5.2.3	0.00161489	0.00162751	0.00157191	0.00161453	0.00167236	0.00149522	0.001545	0.00163423	0.00165161	0.00160668	0.00173967	0.00170238	0.00173317	0.00164737	0.00160077	0.00163828	Dihydroorotase
EC:2.1.2.1	0.00158728	0.00160418	0.00159334	0.0016572	0.00167464	0.0016646	0.00155662	0.00165	0.00175532	0.00166177	0.00158578	0.00163262	0.00163943	0.00159388	0.00160173	0.0016421	Glycine hydroxymethyltransferase
EC:3.2.2.27	0.00144802	0.00173881	0.00177291	0.00177451	0.00161605	0.00156143	0.00179448	0.00163603	0.00160459	0.0015802	0.00165583	0.00158367	0.00157567	0.00163052	0.00165081	0.00156533	Uracil-DNA glycosylase
EC:2.6.1.9	0.00165878	0.00164262	0.00163134	0.00157249	0.00160046	0.00177005	0.00157817	0.00158422	0.00158824	0.00166774	0.00159859	0.00164574	0.00160166	0.00164369	0.00162112	0.00167512	Histidinol-phosphate transaminase
EC:2.1.2.9	0.00149235	0.00161557	0.00156246	0.00157513	0.00173052	0.00159005	0.00156893	0.00163239	0.00166116	0.00157976	0.00185931	0.0016973	0.00175025	0.00163915	0.00152578	0.00153021	Methionyl-tRNA formyltransferase
EC:2.4.2.9	0.00164375	0.00157823	0.00158078	0.00174397	0.00156781	0.00176918	0.00161622	0.00162173	0.00158205	0.00168729	0.00149832	0.00159662	0.00159217	0.00166741	0.00164142	0.00161585	Uracil phosphoribosyltransferase
EC:2.7.7.24	0.00162549	0.00166149	0.00166981	0.00152832	0.00167286	0.00157271	0.00161082	0.00160277	0.00165661	0.00166048	0.0016507	0.00164439	0.00158461	0.00167979	0.00156084	0.00157587	Glucose-1-phosphate thymidylyltransferase
EC:1.17.4.1	0.00174992	0.00155861	0.00143881	0.00180176	0.00151405	0.00175568	0.00165812	0.00141492	0.00142629	0.00153682	0.00182527	0.00145003	0.00160611	0.0016799	0.00178559	0.00176329	Ribonucleoside-diphosphate reductase
EC:6.3.2.13	0.0015112	0.0015787	0.00158276	0.00169582	0.00162092	0.00177821	0.00163033	0.00164166	0.00161162	0.00163453	0.00159265	0.00160442	0.00165418	0.00163359	0.00159547	0.00156905	UDP-N-acetylmuramoyl-L-alanyl-D-glutamate--2,6-diaminopimelate ligase
EC:4.1.1.20	0.00156864	0.00162459	0.00160849	0.00162375	0.00158832	0.00157726	0.0015684	0.00161997	0.00162238	0.00161295	0.00169467	0.00164533	0.00165187	0.0016169	0.00157035	0.00160397	Diaminopimelate decarboxylase
EC:2.3.1.54	0.00151466	0.00140892	0.00162276	0.00145247	0.0017736	0.00160665	0.00162169	0.00183576	0.00182066	0.001732	0.00155394	0.00168381	0.00163017	0.00159929	0.00137121	0.00147262	Formate C-acetyltransferase
EC:2.6.1.16	0.00158109	0.00162918	0.00160542	0.00158251	0.00157707	0.00161415	0.00155227	0.00159409	0.00159607	0.00167456	0.00160555	0.00166163	0.00163634	0.00165892	0.00155329	0.00160877	Glutamine--fructose-6-phosphate transaminase (isomerizing)
EC:5.4.2.2	0.00158421	0.00160483	0.00160002	0.00162777	0.00160299	0.00165876	0.0015585	0.00161871	0.00159724	0.00163752	0.00159251	0.0016114	0.00166263	0.00162185	0.00155634	0.00157014	Phosphoglucomutase (alpha-D-glucose-1,6-bisphosphate-dependent)
EC:4.2.1.11	0.00152141	0.00156672	0.00157926	0.00166904	0.00161112	0.00169127	0.00161748	0.00161141	0.00157767	0.00163834	0.00159302	0.00158958	0.00162342	0.00162191	0.0016379	0.00156336	Phosphopyruvate hydratase
EC:3.1.3.5	0.00167812	0.00182736	0.00168276	0.00167423	0.00146106	0.00158026	0.00176994	0.00139782	0.00142965	0.00155393	0.00165031	0.00154827	0.00141495	0.00170688	0.00173558	0.00165181	5'-nucleotidase
EC:2.7.7.2	0.00155201	0.00162999	0.00162644	0.00160471	0.00160164	0.00159944	0.00160149	0.00164904	0.00160218	0.00162274	0.00161064	0.00166419	0.00161938	0.00160552	0.00155306	0.00155193	FAD synthetase
EC:2.7.1.26	0.00155201	0.00162999	0.00162644	0.00160471	0.00160164	0.00159944	0.00160149	0.00164904	0.00160218	0.00162274	0.00161064	0.00166419	0.00161938	0.00160552	0.00155306	0.00155193	Riboflavin kinase
EC:4.2.1.46	0.00158217	0.00164083	0.00163836	0.00156057	0.00160027	0.00155908	0.00159977	0.00158779	0.00159734	0.00164309	0.00163679	0.0016366	0.00158329	0.00163714	0.00157227	0.00154666	dTDP-glucose 4,6-dehydratase
EC:4.3.1.17	0.0016661	0.00165701	0.0014942	0.00168303	0.00140287	0.00161459	0.00154923	0.00154444	0.00149824	0.00166615	0.00161659	0.00163054	0.00170828	0.00167773	0.0016569	0.00155023	L-serine ammonia-lyase
EC:5.1.3.1	0.00160611	0.00158742	0.00161019	0.00159041	0.00157353	0.00158454	0.00155614	0.00160983	0.00159084	0.00161635	0.00160164	0.00162633	0.00165236	0.00161753	0.00158528	0.00155984	Ribulose-phosphate 3-epimerase
EC:1.1.1.133	0.00175945	0.00162017	0.00168874	0.00145477	0.00152058	0.00152478	0.00149585	0.0014628	0.00162399	0.00171271	0.00151353	0.00157668	0.0015419	0.00173329	0.00161553	0.0016655	dTDP-4-dehydrorhamnose reductase
EC:5.1.3.13	0.00155814	0.00164598	0.0016112	0.00152269	0.00160621	0.0016034	0.00160885	0.00157341	0.00157604	0.00165205	0.00164182	0.00160234	0.00155002	0.00164263	0.00154832	0.00151802	dTDP-4-dehydrorhamnose 3,5-epimerase
EC:2.7.1.69	0.00195355	0.00118552	0.00143091	0.00202772	0.00148435	0.00209164	0.00148669	0.00154215	0.00144176	0.00154492	0.00127554	0.00130636	0.00174654	0.00149822	0.00169285	0.00159504	Protein-N(pi)-phosphohistidine--sugar phosphotransferase
EC:2.5.1.6	0.00147516	0.00156307	0.00154841	0.0015884	0.00157711	0.00160345	0.00154539	0.00161549	0.00157578	0.00159824	0.00156036	0.00160103	0.00160666	0.00158039	0.00154098	0.0015188	Methionine adenosyltransferase
EC:4.2.1.59	0.00154599	0.00155961	0.00154048	0.00157795	0.00152755	0.00152267	0.00151171	0.00153924	0.0015537	0.00156483	0.00157341	0.00162456	0.00156947	0.00157735	0.00158915	0.0016271	3-hydroxyacyl-[acyl-carrier-protein] dehydratase
EC:2.7.2.1	0.00150963	0.00155927	0.0015674	0.00167131	0.00156371	0.00149528	0.00152395	0.0015821	0.0015446	0.00156567	0.0015614	0.00157695	0.00164289	0.00161746	0.0015208	0.00150664	Acetate kinase
EC:2.1.1.192	0.00150053	0.00155821	0.00154997	0.00151074	0.0015375	0.00175506	0.001558	0.00157268	0.00154989	0.00158189	0.00156153	0.00157217	0.00154496	0.00153932	0.00153927	0.00152722	23S rRNA (adenine(2503)-C(2))-methyltransferase
EC:4.3.2.1	0.00141211	0.00161031	0.00161453	0.00159242	0.00152517	0.00244173	0.00176417	0.00161731	0.00143028	0.00145388	0.00148339	0.00138053	0.00146814	0.00133712	0.00153484	0.00134522	Argininosuccinate lyase
EC:1.3.5.1	0.0017466	0.00173868	0.00170858	0.00163404	0.00127748	0.00122273	0.00160279	0.00125909	0.00137307	0.00166001	0.00153628	0.00160686	0.00129133	0.00177708	0.00174928	0.00175471	Succinate dehydrogenase (quinone)
EC:6.5.1.2	0.00147435	0.00155043	0.00153679	0.00157229	0.00155401	0.00157837	0.00153433	0.00157197	0.0015507	0.00157385	0.00156404	0.00157026	0.00157429	0.00157475	0.00153918	0.00153316	DNA ligase (NAD(+))
EC:2.7.4.8	0.00146875	0.00153526	0.00154418	0.001631	0.00155325	0.00161062	0.00155386	0.0015637	0.00152997	0.00157195	0.00154823	0.00154743	0.00157806	0.00157052	0.00154293	0.00150276	Guanylate kinase
EC:2.3.1.179	0.0014574	0.00155526	0.00152129	0.00155224	0.00154933	0.00159097	0.0014991	0.00155916	0.00155247	0.0015875	0.00154962	0.00162139	0.00156565	0.00156901	0.00152189	0.00153609	Beta-ketoacyl-[acyl-carrier-protein] synthase II
EC:6.1.1.10	0.00151438	0.00154256	0.00155149	0.00155148	0.00153863	0.00156807	0.00151645	0.00156467	0.00154387	0.00157019	0.001549	0.00157425	0.00157056	0.00155445	0.00151152	0.00152036	Methionine--tRNA ligase
EC:2.7.7.41	0.00147038	0.00154075	0.00154623	0.00157681	0.00153543	0.00167133	0.00154209	0.00155533	0.00152775	0.00156493	0.00153628	0.00154768	0.00154467	0.00154027	0.00153517	0.0015133	Phosphatidate cytidylyltransferase
EC:2.1.1.63	0.00153193	0.00149687	0.0015293	0.00161587	0.00151164	0.00170429	0.00156468	0.00151729	0.0014634	0.0015706	0.00153862	0.00150333	0.00150402	0.00153711	0.00160025	0.00154926	Methylated-DNA--[protein]-cysteine S-methyltransferase
EC:2.6.1.42	0.0014466	0.00155419	0.00152436	0.00155033	0.00157188	0.00160214	0.00151361	0.00158119	0.00154949	0.00158737	0.00154041	0.00159693	0.00155339	0.00155592	0.00147346	0.00148778	Branched-chain-amino-acid transaminase
EC:5.3.1.9	0.00146149	0.00153976	0.00153573	0.00155559	0.00154587	0.00155599	0.00150742	0.00155032	0.00155003	0.00155414	0.00153863	0.00155681	0.00156407	0.00156247	0.00155636	0.00152411	Glucose-6-phosphate isomerase
EC:6.3.2.4	0.00146097	0.00153794	0.00153262	0.00155423	0.00154095	0.00155549	0.00152072	0.00155288	0.0015486	0.00155596	0.00155192	0.00156386	0.00156808	0.00154981	0.00152006	0.0015196	D-alanine--D-alanine ligase
EC:1.1.1.205	0.00145408	0.00154072	0.00153265	0.00155244	0.00154268	0.00154292	0.00151605	0.00154855	0.00154873	0.00155286	0.00155486	0.00156095	0.00155947	0.00155809	0.00152548	0.0015057	IMP dehydrogenase
EC:1.1.1.1	0.00164648	0.00148443	0.00139186	0.00173355	0.00147799	0.001776	0.00148437	0.00151276	0.00145233	0.00149812	0.00134414	0.00143145	0.00153144	0.00150367	0.00165649	0.00164601	Alcohol dehydrogenase
EC:6.1.1.1	0.0014988	0.00152846	0.00154112	0.00154245	0.00153202	0.00155515	0.00150238	0.00154589	0.00154166	0.00155734	0.0015361	0.00155666	0.00155437	0.00153867	0.00150387	0.00149761	Tyrosine--tRNA ligase
EC:2.5.1.31	0.00149968	0.00152769	0.00153736	0.00153984	0.00152883	0.00155103	0.00150546	0.0015425	0.00153628	0.00155842	0.0015487	0.00155545	0.00155386	0.00154862	0.0014987	0.00149573	diphosphate specific)
EC:6.1.1.6	0.00147468	0.0015239	0.00152065	0.00156738	0.00152909	0.00155007	0.0014984	0.00154218	0.00153325	0.00155291	0.00152939	0.00157595	0.00154795	0.00154539	0.00151282	0.00151091	Lysine--tRNA ligase
EC:2.7.7.18	0.00142943	0.0015256	0.00153247	0.00154431	0.00154607	0.00156631	0.00152228	0.0015627	0.0015409	0.00155795	0.00153481	0.00155572	0.00155493	0.00154649	0.00148358	0.0014924	Nicotinate-nucleotide adenylyltransferase
EC:6.1.1.19	0.00149759	0.00152585	0.00153909	0.00154015	0.00153072	0.00154531	0.00149974	0.0015449	0.00154052	0.00155233	0.00153253	0.00155424	0.00155261	0.00153718	0.00148951	0.00149695	Arginine--tRNA ligase
EC:3.1.11.5	0.00159864	0.00151169	0.00155494	0.00164063	0.00142188	0.00153201	0.00147958	0.00149242	0.00149243	0.00157808	0.00142601	0.00151869	0.00149848	0.00155317	0.00157096	0.00161233	Exodeoxyribonuclease V
EC:6.3.2.10	0.00143799	0.0015134	0.00151244	0.00154887	0.00152836	0.00165404	0.00153266	0.00154475	0.00152114	0.00155124	0.00152703	0.00154155	0.00153686	0.00152905	0.00149983	0.0014809	UDP-N-acetylmuramoyl-tripeptide--D-alanyl-D-alanine ligase
EC:3.4.22.70	0.00125771	0.00124229	0.00156649	0.00146888	0.00173275	0.0015283	0.00138264	0.00195125	0.00183615	0.00151773	0.0014505	0.00163705	0.00183031	0.00128421	0.00130163	0.00134014	Sortase A
EC:1.17.1.8	0.00149389	0.00153483	0.00153627	0.00151941	0.00152465	0.00152658	0.00148336	0.00153952	0.00153643	0.00154957	0.00152612	0.00155391	0.00154603	0.00153724	0.00149363	0.00148753	4-hydroxy-tetrahydrodipicolinate reductase
EC:1.1.1.3	0.00145936	0.00152166	0.0015149	0.00155163	0.0015199	0.00155889	0.0014863	0.00153019	0.00152534	0.00155914	0.00152092	0.00154509	0.00154982	0.00153751	0.00150616	0.0015014	Homoserine dehydrogenase
EC:6.3.2.9	0.00149259	0.00152032	0.00153121	0.00153499	0.00152041	0.00153747	0.00149521	0.00153456	0.00152578	0.00154584	0.00152864	0.00154656	0.00154694	0.0015335	0.0014921	0.00148882	UDP-N-acetylmuramoyl-L-alanine--D-glutamate ligase
EC:1.5.1.5	0.00144699	0.00151662	0.00151997	0.00154166	0.00152634	0.00154062	0.00150882	0.00153612	0.00152663	0.00154285	0.00154189	0.00154461	0.00153842	0.00154282	0.0014988	0.00148709	Methylenetetrahydrofolate dehydrogenase (NADP(+))
EC:3.5.4.9	0.00144699	0.00151662	0.00151997	0.00154166	0.00152634	0.00154062	0.00150882	0.00153612	0.00152663	0.00154285	0.00154189	0.00154461	0.00153842	0.00154282	0.0014988	0.00148709	Methenyltetrahydrofolate cyclohydrolase
EC:6.1.1.3	0.00143937	0.00151802	0.00151616	0.00153616	0.00152524	0.00154239	0.00150095	0.00153854	0.00152675	0.00154358	0.00153789	0.0015468	0.00154002	0.00154321	0.00149774	0.00148446	Threonine--tRNA ligase
EC:4.2.1.10	0.00143542	0.00149828	0.0014829	0.00150265	0.00151061	0.00172569	0.00153551	0.00152895	0.00151544	0.0015463	0.00152858	0.00153699	0.00150497	0.00150451	0.0014913	0.00148096	3-dehydroquinate dehydratase
EC:1.3.1.98	0.00144116	0.00151752	0.00151934	0.00154208	0.00152763	0.00154363	0.00150152	0.00153882	0.00152512	0.00154194	0.00152541	0.00154197	0.00154049	0.00154012	0.00149607	0.0014851	UDP-N-acetylmuramate dehydrogenase
EC:2.5.1.17	0.00169972	0.00154692	0.00153832	0.00142234	0.00138915	0.00134927	0.00141024	0.00149211	0.00150153	0.00157961	0.00148115	0.00164614	0.00150981	0.00157313	0.00158812	0.00155003	Cob(I)yrinic acid a,c-diamide adenosyltransferase
EC:3.5.1.42	0.00146813	0.00154338	0.00153182	0.00149615	0.00154487	0.00150843	0.00152566	0.00156039	0.00153736	0.00153045	0.00153598	0.00156151	0.00149828	0.00151014	0.00148735	0.00146895	Nicotinamide-nucleotide amidase
EC:6.3.4.4	0.00144285	0.00151807	0.00151674	0.00153612	0.00151836	0.00153419	0.00149642	0.00153415	0.0015236	0.00154008	0.0015273	0.00154795	0.00154381	0.00153267	0.00149424	0.00149745	Adenylosuccinate synthase
EC:2.7.8.13	0.00143959	0.00151585	0.00151796	0.00153882	0.00152637	0.00154145	0.00149883	0.00154286	0.00152349	0.00154022	0.0015229	0.00154575	0.00153658	0.00153583	0.0014881	0.00148169	Phospho-N-acetylmuramoyl-pentapeptide-transferase
EC:6.1.1.9	0.00143807	0.00151721	0.00151931	0.00153769	0.00152488	0.00154024	0.00150018	0.00154085	0.00152153	0.00153973	0.00152464	0.00154448	0.00153723	0.00153069	0.00149353	0.00148293	Valine--tRNA ligase
EC:6.3.2.8	0.00143719	0.00151643	0.00151432	0.00153483	0.00152213	0.00154171	0.00150015	0.00153357	0.00151942	0.00153914	0.00152614	0.00154029	0.00153622	0.00153176	0.0014977	0.0014825	UDP-N-acetylmuramate--L-alanine ligase
EC:6.1.1.2	0.00144821	0.00151401	0.00151238	0.001528	0.00151924	0.00154299	0.0014936	0.00153286	0.00151777	0.00154387	0.00152143	0.00154246	0.00153424	0.00152804	0.00149802	0.00149065	Tryptophan--tRNA ligase
EC:6.1.1.15	0.00144084	0.00151407	0.00151513	0.00153701	0.00152485	0.001539	0.00149786	0.00153787	0.00152217	0.00153767	0.00152252	0.00154171	0.00153483	0.00153391	0.00148912	0.00148136	Proline--tRNA ligase
EC:6.1.1.11	0.00144846	0.00151599	0.00151288	0.0015355	0.00151876	0.00153621	0.00149352	0.0015319	0.00151995	0.00154375	0.00152295	0.00154445	0.00153675	0.0015304	0.00149192	0.00148055	Serine--tRNA ligase
EC:4.1.1.23	0.00144859	0.00151605	0.00151273	0.00153691	0.00151873	0.00153664	0.00149348	0.00153216	0.00151975	0.001544	0.00152253	0.00154451	0.00153689	0.00153011	0.00149107	0.00147964	Orotidine-5'-phosphate decarboxylase
EC:2.7.7.3	0.0014406	0.00151195	0.00151516	0.00154003	0.00152374	0.00154157	0.00150234	0.00153568	0.00151819	0.00153638	0.0015226	0.00153781	0.0015347	0.0015341	0.00148708	0.00147988	Pantetheine-phosphate adenylyltransferase
EC:2.3.1.30	0.00147076	0.00157388	0.00148976	0.00144441	0.00155962	0.00149702	0.00168041	0.00159086	0.00154095	0.00142992	0.00155894	0.00146662	0.00153019	0.00145573	0.00149881	0.00144506	Serine O-acetyltransferase
EC:2.8.4.3	0.00146287	0.00152894	0.00149763	0.00147855	0.00153171	0.00156444	0.00146755	0.00153326	0.00153186	0.00156352	0.00152019	0.00154479	0.0015249	0.00152509	0.00146391	0.00147509	tRNA-2-methylthio-N(6)-dimethylallyladenosine synthase
EC:2.7.4.3	0.00143632	0.00151274	0.00151303	0.00153353	0.00152053	0.0015359	0.00149434	0.001533	0.0015204	0.00153818	0.00152137	0.00154069	0.00153359	0.00152942	0.00148615	0.00147751	Adenylate kinase
EC:2.1.1.177	0.00142436	0.00151108	0.00151611	0.00152705	0.00152423	0.00153167	0.00150639	0.00154666	0.0015206	0.00154046	0.00152368	0.00155577	0.00153108	0.00152436	0.00147192	0.00146815	23S rRNA (pseudouridine(1915)-N(3))-methyltransferase
EC:5.4.99.25	0.00143575	0.00151362	0.00151288	0.0015341	0.00152039	0.00153747	0.00149643	0.00153201	0.00151832	0.00153702	0.00152195	0.00153861	0.00153362	0.0015282	0.00148633	0.00147907	tRNA pseudouridine(55) synthase
EC:4.3.2.2	0.00143807	0.00151221	0.00151164	0.00153522	0.00151808	0.00153329	0.00149131	0.00152833	0.00152237	0.0015361	0.00151992	0.00153794	0.00153378	0.00152766	0.00148836	0.00148194	Adenylosuccinate lyase
EC:2.4.1.227	0.00143473	0.00151287	0.00151209	0.00153321	0.0015196	0.00153553	0.00149565	0.00153156	0.0015177	0.00153555	0.00152118	0.00153837	0.00153324	0.00152806	0.00148623	0.00147861	acetylglucosaminyltransferase
EC:5.1.1.7	0.00148669	0.00151852	0.00153697	0.00150784	0.00149486	0.00152205	0.00147822	0.00151818	0.00149244	0.00155352	0.00153151	0.0015405	0.00154038	0.00153211	0.00149394	0.0014597	Diaminopimelate epimerase
EC:6.1.1.5	0.00143673	0.00151301	0.00151282	0.00153359	0.00152011	0.00153267	0.00149613	0.00153238	0.00151818	0.00153392	0.00152086	0.0015385	0.00153364	0.00152934	0.00147871	0.00147859	Isoleucine--tRNA ligase
EC:2.1.1.228	0.00143404	0.0015132	0.00151136	0.00153276	0.00151918	0.0015345	0.00149464	0.00153275	0.00151775	0.00153528	0.00151998	0.00153987	0.00153299	0.00152686	0.00148516	0.0014778	tRNA (guanine(37)-N(1))-methyltransferase
EC:6.1.1.21	0.00143392	0.00151171	0.00151092	0.00153336	0.00151902	0.00153423	0.00149295	0.00153064	0.00151695	0.00153478	0.00151884	0.00153768	0.00153444	0.00153059	0.00148522	0.00147828	Histidine--tRNA ligase
EC:2.7.1.23	0.00143481	0.00151115	0.00151178	0.00153181	0.00152016	0.00153341	0.00149194	0.00152943	0.00152251	0.00153523	0.00151928	0.00153834	0.00153301	0.00152686	0.00148498	0.00147693	NAD(+) kinase
EC:1.2.1.11	0.00143605	0.00151102	0.00151186	0.00153421	0.00151752	0.0015332	0.00149197	0.00152938	0.00151669	0.00153487	0.00151896	0.00153788	0.00153239	0.00152641	0.00148729	0.00147888	Aspartate-semialdehyde dehydrogenase
EC:3.1.1.29	0.00143444	0.00151058	0.00151155	0.00153232	0.00151786	0.00153335	0.00149207	0.0015296	0.00151679	0.00153482	0.00151869	0.00153765	0.00153379	0.00152745	0.00148411	0.0014763	Aminoacyl-tRNA hydrolase
EC:6.1.1.4	0.00143419	0.00151046	0.00151057	0.00153222	0.00151758	0.00153358	0.00149194	0.00153008	0.00151738	0.00153446	0.00151852	0.00153744	0.00153191	0.00152601	0.00148498	0.00147623	Leucine--tRNA ligase
EC:6.1.1.16	0.00143343	0.00151051	0.00151059	0.0015319	0.00151753	0.0015332	0.00149194	0.00152938	0.00151668	0.00153442	0.00151852	0.00153736	0.00153196	0.00152597	0.00148408	0.00147614	Cysteine--tRNA ligase
EC:3.1.26.3	0.00143324	0.00151046	0.00151127	0.00153181	0.00151752	0.0015332	0.00149194	0.00152938	0.00151664	0.00153438	0.00151852	0.00153733	0.00153191	0.00152592	0.00148394	0.00147609	Ribonuclease III
EC:2.1.1.182	0.00143324	0.00151046	0.00151057	0.00153181	0.00151752	0.0015332	0.00149194	0.00152938	0.00151664	0.00153438	0.00151852	0.00153733	0.00153191	0.00152592	0.00148394	0.00147609	16S rRNA (adenine(1518)-N(6)/adenine(1519)-N(6))-dimethyltransferase
EC:2.7.4.22	0.00143324	0.00151046	0.00151057	0.00153181	0.00151752	0.0015332	0.00149194	0.00152938	0.00151664	0.00153438	0.00151852	0.00153733	0.00153191	0.00152592	0.00148394	0.00147609	UMP kinase
EC:2.1.1.297	0.00143436	0.00151252	0.00151182	0.00153148	0.00151747	0.00152221	0.00149441	0.00152884	0.00151743	0.00153041	0.00152094	0.00153825	0.00153123	0.00152656	0.0014856	0.00147859	Peptide chain release factor N(5)-glutamine methyltransferase
EC:2.7.2.3	0.00143288	0.00151003	0.0015125	0.00153239	0.00151831	0.00153164	0.00149384	0.00153156	0.00151585	0.00153256	0.00151775	0.0015373	0.00153098	0.00152552	0.00146839	0.00147499	Phosphoglycerate kinase
EC:2.1.1.170	0.00143297	0.00150945	0.00150989	0.00153148	0.00151707	0.00152934	0.00149136	0.00152901	0.001516	0.00153237	0.0015172	0.00153682	0.001531	0.00152513	0.00147508	0.00147509	16S rRNA (guanine(527)-N(7))-methyltransferase
EC:6.3.4.2	0.00143149	0.00150961	0.00150883	0.0015317	0.00151503	0.00153066	0.00148998	0.00152733	0.00151527	0.00153292	0.00151801	0.00153631	0.00153059	0.00152274	0.00147956	0.00147646	CTP synthase (glutamine hydrolyzing)
EC:6.3.4.19	0.00142559	0.00150903	0.00150853	0.00151901	0.00151772	0.00153348	0.00149208	0.00153017	0.00151384	0.00153095	0.00151536	0.00153446	0.00152889	0.00152271	0.00147608	0.00146521	tRNA(Ile)-lysidine synthetase
EC:2.5.1.1	0.00142113	0.00150633	0.00150769	0.00151829	0.00151685	0.001529	0.00149114	0.00152895	0.00151303	0.00152944	0.00151469	0.0015337	0.0015276	0.00152179	0.00147008	0.00146388	Dimethylallyltranstransferase
EC:2.5.1.10	0.00142113	0.00150633	0.00150769	0.00151829	0.00151685	0.001529	0.00149114	0.00152895	0.00151303	0.00152944	0.00151469	0.0015337	0.0015276	0.00152179	0.00147008	0.00146388	(2E,6E)-farnesyl diphosphate synthase
EC:6.3.2.6	0.0014141	0.00151197	0.00150716	0.00150171	0.00150694	0.00150345	0.00146465	0.00152646	0.00152004	0.00152299	0.0015089	0.00156662	0.00152206	0.00151371	0.0014609	0.00146838	Phosphoribosylaminoimidazolesuccinocarboxamide synthase
EC:2.7.7.13	0.0015463	0.00153505	0.00159276	0.00141493	0.00141025	0.00134655	0.00138183	0.00137649	0.00148159	0.00168369	0.00141035	0.00163172	0.00134135	0.00169472	0.00148508	0.00164632	Mannose-1-phosphate guanylyltransferase
EC:4.2.1.51	0.00143259	0.00151313	0.00150347	0.00147125	0.00149051	0.00158637	0.00147402	0.00151233	0.00150769	0.00152481	0.00150172	0.00153286	0.00149042	0.00148618	0.00148142	0.00147606	Prephenate dehydratase
EC:6.3.4.15	0.00141487	0.00151165	0.00150337	0.00149971	0.00150218	0.00149404	0.00146659	0.00151761	0.00151784	0.00151906	0.00151659	0.00153963	0.00152716	0.00151389	0.00146748	0.00146956	Biotin--[acetyl-CoA-carboxylase] ligase
EC:4.2.1.9	0.00171358	0.00154492	0.00149033	0.0014117	0.00150093	0.00143729	0.00144645	0.00153241	0.0015242	0.00137574	0.00149147	0.00150492	0.00156298	0.00138148	0.0015483	0.00147331	Dihydroxy-acid dehydratase
EC:1.1.1.94	0.001432	0.00149411	0.00149331	0.00151242	0.0015111	0.00140983	0.00146405	0.00152509	0.00152051	0.00152642	0.00151815	0.00155564	0.00153256	0.00152567	0.00147054	0.00147287	Glycerol-3-phosphate dehydrogenase (NAD(P)(+))
EC:6.3.3.1	0.00141081	0.00150629	0.00150195	0.00149595	0.00149895	0.00149229	0.00146068	0.00151904	0.00151009	0.00151499	0.00150514	0.00153682	0.00151437	0.00150938	0.00145932	0.00146525	Phosphoribosylformylglycinamidine cyclo-ligase
EC:2.4.2.29	0.00141077	0.00150685	0.00150171	0.00149575	0.00149896	0.00149508	0.00146222	0.00151482	0.00151093	0.00151673	0.00150635	0.00153445	0.00151409	0.00150941	0.00145624	0.00146437	tRNA-guanine(34) transglycosylase
EC:2.1.3.2	0.00143298	0.00149055	0.00148655	0.00151289	0.00151303	0.001412	0.00145541	0.00151301	0.00151792	0.00151545	0.00151164	0.00153503	0.001532	0.00152528	0.001464	0.0014729	Aspartate carbamoyltransferase
EC:2.7.1.148	0.00141001	0.00150472	0.00150168	0.00149596	0.00150008	0.00149511	0.00145951	0.00151428	0.00151326	0.00151725	0.00150448	0.00153402	0.00151342	0.00151256	0.00145676	0.00146289	4-(cytidine 5'-diphospho)-2-C-methyl-D-erythritol kinase
EC:2.3.3.13	0.00151542	0.00153712	0.00139985	0.00140199	0.00158677	0.00153183	0.0014805	0.00155841	0.0015102	0.0013714	0.00162922	0.00151801	0.00157778	0.00141513	0.00143052	0.00137844	2-isopropylmalate synthase
EC:4.4.1.5	0.00161972	0.00161639	0.00163751	0.00159434	0.00131415	0.00127101	0.00142879	0.00141354	0.00133725	0.00149121	0.00141135	0.00154751	0.00143948	0.00153799	0.00166761	0.00156094	Lactoylglutathione lyase
EC:5.4.99.18	0.0014055	0.00150283	0.00149969	0.00149275	0.00149402	0.00148449	0.00145604	0.00151083	0.00150725	0.00150903	0.00150163	0.00153205	0.00151155	0.00150558	0.00145101	0.00146022	5-(carboxyamino)imidazole ribonucleotide mutase
EC:6.3.4.13	0.00140617	0.00150201	0.00149836	0.00149265	0.00149391	0.00148063	0.00145541	0.00151072	0.00150767	0.00150729	0.00150043	0.00153184	0.00151096	0.00150512	0.00144395	0.00145925	Phosphoribosylamine--glycine ligase
EC:3.1.11.2	0.00143981	0.0014073	0.00142934	0.00158829	0.00144901	0.0016365	0.00145314	0.00142907	0.00143807	0.00150083	0.00145466	0.00143966	0.00145833	0.00147595	0.00158571	0.00157431	Exodeoxyribonuclease III
EC:3.1.26.5	0.00141973	0.00148254	0.00147462	0.00149699	0.00149883	0.00139304	0.00143945	0.00150158	0.00150776	0.00150536	0.00150231	0.00152958	0.0015224	0.0015155	0.00145507	0.00146263	Ribonuclease P
EC:2.3.1.39	0.0014144	0.00148859	0.00147793	0.00143928	0.00149117	0.00147674	0.00144302	0.00149952	0.00150749	0.00151034	0.00149458	0.00152876	0.00148035	0.00148995	0.00145172	0.00147405	[Acyl-carrier-protein] S-malonyltransferase
EC:5.1.1.3	0.0013381	0.00148469	0.00147744	0.00150329	0.00151006	0.00151812	0.00147862	0.00151385	0.00149719	0.00150563	0.00149262	0.00150843	0.00149834	0.00150086	0.00144515	0.00141626	Glutamate racemase
EC:6.3.2.5	0.00140536	0.00147984	0.00149295	0.00150998	0.00148759	0.00149747	0.00146204	0.00149184	0.00148547	0.00149826	0.00148179	0.00150563	0.00149083	0.00148621	0.00144742	0.00144834	Phosphopantothenate--cysteine ligase
EC:4.1.1.36	0.00140192	0.00147527	0.0014853	0.00150476	0.00148208	0.00149096	0.00145668	0.00148493	0.00148204	0.00149348	0.00147823	0.00150081	0.00148632	0.00148261	0.00144303	0.00144518	Phosphopantothenoylcysteine decarboxylase
EC:2.1.1.33	0.00141844	0.00147166	0.00150095	0.00148122	0.00146402	0.00142795	0.00145522	0.0014877	0.00149003	0.00147397	0.0014915	0.0015192	0.00149565	0.00148035	0.00145143	0.00145524	tRNA (guanine(46)-N(7))-methyltransferase
EC:2.5.1.19	0.00139514	0.00149479	0.00147956	0.00143202	0.00148317	0.00145747	0.00144429	0.00149411	0.00150107	0.00149271	0.00149922	0.00152296	0.0014809	0.00148411	0.00143427	0.00145199	3-phosphoshikimate 1-carboxyvinyltransferase
EC:3.5.99.10	0.00129968	0.00150492	0.0014686	0.00141375	0.00153533	0.00154936	0.00146729	0.00153149	0.00151612	0.00153354	0.00150635	0.00150039	0.00150086	0.0015169	0.00137016	0.00133449	2-iminobutanoate/2-iminopropanoate deaminase
EC:4.2.3.5	0.00139847	0.00148612	0.0014738	0.0014294	0.00147626	0.00145316	0.00142989	0.00149168	0.00150258	0.00149363	0.00149114	0.00152952	0.00148436	0.00147754	0.00143877	0.00146056	Chorismate synthase
EC:2.7.1.24	0.0014127	0.00146662	0.00149585	0.00147157	0.00146252	0.00141973	0.00145276	0.00148887	0.00148393	0.00146084	0.00148977	0.00151242	0.00147774	0.00147634	0.00145555	0.00146176	Dephospho-CoA kinase
EC:1.17.7.1	0.00138997	0.00148218	0.00146955	0.00142832	0.00147852	0.00146193	0.00143044	0.00148983	0.00149869	0.00149533	0.00148635	0.00151982	0.00147641	0.00147503	0.00143392	0.00144501	(E)-4-hydroxy-3-methylbut-2-enyl-diphosphate synthase (ferredoxin)
EC:1.17.7.3	0.00138997	0.00148218	0.00146955	0.00142832	0.00147852	0.00146193	0.00143044	0.00148983	0.00149869	0.00149533	0.00148635	0.00151982	0.00147641	0.00147503	0.00143392	0.00144501	(E)-4-hydroxy-3-methylbut-2-enyl-diphosphate synthase (flavodoxin)
EC:2.3.1.129	0.00139802	0.00164521	0.00155848	0.00154919	0.00130306	0.00136883	0.00155594	0.00118986	0.00129802	0.00158302	0.00155129	0.00145347	0.00125924	0.00170651	0.00157943	0.00153645	Acyl-[acyl-carrier-protein]--UDP-N-acetylglucosamine O-acyltransferase
EC:2.7.7.8	0.00139488	0.00148135	0.0014688	0.0014283	0.00147697	0.00145982	0.00142728	0.00148788	0.00149876	0.00149493	0.00148433	0.00151968	0.00147639	0.00147368	0.00143387	0.00144392	Polyribonucleotide nucleotidyltransferase
EC:4.6.1.12	0.00138876	0.00147983	0.00146803	0.00142695	0.00147644	0.0014596	0.00142674	0.00148765	0.00149784	0.00149424	0.00148368	0.00151889	0.00147542	0.00147298	0.00143243	0.00144263	2-C-methyl-D-erythritol 2,4-cyclodiphosphate synthase
EC:1.1.1.267	0.00138704	0.00147844	0.00146712	0.00142579	0.00147605	0.00145613	0.0014261	0.00148824	0.00149729	0.00149215	0.0014821	0.00151809	0.00147392	0.00147178	0.00142262	0.00143834	1-deoxy-D-xylulose-5-phosphate reductoisomerase
EC:6.3.5.1	0.00144103	0.00151432	0.00154217	0.00140654	0.00140846	0.00144817	0.00146723	0.00150803	0.00148114	0.00152872	0.0014016	0.00152294	0.00141901	0.0014655	0.0014165	0.00140053	NAD(+) synthase (glutamine-hydrolyzing)
EC:2.1.1.13	0.0014645	0.00145564	0.00143853	0.00138598	0.00142687	0.00133923	0.0013734	0.00146294	0.00145294	0.00152818	0.00149452	0.00159519	0.00145664	0.00147469	0.00146635	0.00143648	Methionine synthase
EC:2.7.1.40	0.00145292	0.00143855	0.00146539	0.00151143	0.00139711	0.00139437	0.00140696	0.00146596	0.00145283	0.00151574	0.00136049	0.00148103	0.00143234	0.00149243	0.00149043	0.00150067	Pyruvate kinase
EC:2.7.7.87	0.00140648	0.00144821	0.00148034	0.00149395	0.00140633	0.00150019	0.00144757	0.00146947	0.0014487	0.00151819	0.00135994	0.00146493	0.0014153	0.00147244	0.00145602	0.00143378	L-threonylcarbamoyladenylate synthase
EC:3.4.15.5	0.00135379	0.00165588	0.00163989	0.00150234	0.00121999	0.00125616	0.00161389	0.00118407	0.00129111	0.00157213	0.00147648	0.00146692	0.00120455	0.00169739	0.00150507	0.00147528	Peptidyl-dipeptidase Dcp
EC:2.4.2.1	0.00147595	0.00143768	0.00150553	0.00138088	0.00139805	0.00136949	0.00138061	0.00145509	0.00149362	0.00152641	0.0013572	0.00148457	0.00144852	0.00148374	0.0013513	0.00134516	Purine-nucleoside phosphorylase
EC:6.3.3.2	0.00134806	0.00142864	0.00148205	0.00145898	0.00140559	0.00149668	0.00144559	0.00146883	0.00144408	0.00150832	0.00134602	0.0014556	0.00140844	0.00146412	0.00137911	0.00137812	5-formyltetrahydrofolate cyclo-ligase
EC:4.2.3.4	0.00137757	0.00144437	0.0014605	0.00137772	0.00142309	0.00135317	0.00139128	0.00144775	0.00147029	0.00143164	0.00145876	0.00150195	0.0014414	0.00142933	0.00140833	0.00142501	3-dehydroquinate synthase
EC:2.1.1.193	0.00136707	0.00144093	0.00146094	0.00142818	0.0014306	0.00140719	0.00139387	0.00141552	0.00145306	0.00144462	0.00145593	0.00146617	0.00142436	0.00145215	0.00139037	0.0014122	16S rRNA (uracil(1498)-N(3))-methyltransferase
EC:5.1.3.14	0.00127001	0.00139585	0.00146879	0.00143494	0.0014566	0.00139949	0.00175425	0.00142041	0.0014432	0.00152658	0.00142761	0.00131435	0.00123137	0.00155262	0.00140319	0.00135652	UDP-N-acetylglucosamine 2-epimerase (non-hydrolyzing)
EC:2.4.2.8	0.00133349	0.00139739	0.00144377	0.00145567	0.00140135	0.00140085	0.00142249	0.00145638	0.00142906	0.00148497	0.00133924	0.00144651	0.00139386	0.00145735	0.00137202	0.00133346	Hypoxanthine phosphoribosyltransferase
EC:2.3.1.128	0.00138406	0.00117926	0.00131314	0.00134587	0.00150593	0.00151998	0.0012068	0.00165127	0.00167976	0.00137952	0.00130564	0.00152044	0.00161282	0.00119622	0.00129135	0.00135731	Ribosomal-protein-alanine N-acetyltransferase
EC:3.6.1.23	0.0012626	0.00136674	0.00137922	0.00144905	0.00143115	0.00146451	0.00137942	0.00140648	0.00141734	0.00143638	0.00140982	0.00139346	0.00142656	0.00143552	0.00138793	0.00138302	dUTP diphosphatase
EC:1.5.1.2	0.00142137	0.00145807	0.0014064	0.00137249	0.00144432	0.00139761	0.00141594	0.00146366	0.00144895	0.00129218	0.00142832	0.00137684	0.00146943	0.00133084	0.00136908	0.00131699	Pyrroline-5-carboxylate reductase
EC:1.15.1.1	0.00145131	0.00137416	0.00141478	0.00139207	0.00138764	0.00136841	0.00135486	0.00135639	0.00140176	0.00141431	0.00141349	0.00140442	0.00131875	0.00139083	0.00142769	0.00147717	Superoxide dismutase
EC:3.1.26.11	0.0012687	0.00134075	0.00161401	0.00135008	0.00149145	0.00128763	0.00140032	0.00151747	0.00155268	0.00148441	0.00130583	0.00146283	0.00133873	0.00135226	0.0012628	0.00129922	Ribonuclease Z
EC:1.3.1.14	0.00120403	0.00140588	0.00143638	0.00134237	0.00145918	0.00136396	0.00135647	0.00147398	0.00160091	0.00150157	0.0013092	0.00142172	0.00139508	0.00140802	0.00129276	0.00131229	Dihydroorotate dehydrogenase (NAD(+))
EC:3.5.4.12	0.0012772	0.0014022	0.00144693	0.00140071	0.00137654	0.00145918	0.00141773	0.00142997	0.00140963	0.00147282	0.00132265	0.00139951	0.00136796	0.00142906	0.00133154	0.00126972	dCMP deaminase
EC:4.2.3.1	0.00129987	0.00141707	0.00135805	0.00142802	0.00147238	0.00156755	0.00147405	0.00146736	0.00141137	0.0012775	0.00138194	0.00129044	0.00143471	0.00128637	0.00137179	0.0012706	Threonine synthase
EC:4.2.1.75	0.0013756	0.00139779	0.00141563	0.00136021	0.0013946	0.00138626	0.00136591	0.00140813	0.00138317	0.00141795	0.00140786	0.0014336	0.0013358	0.00137708	0.00135837	0.00134323	Uroporphyrinogen-III synthase
EC:1.8.1.4	0.00175831	0.00141591	0.00133615	0.0014504	0.00115317	0.00127648	0.00143944	0.00112524	0.00121354	0.00143063	0.00135074	0.00130996	0.0012121	0.00147303	0.00159058	0.00159008	Dihydrolipoyl dehydrogenase
EC:3.5.4.5	0.00130373	0.00137332	0.00143542	0.00128849	0.0014127	0.00126956	0.00132723	0.00143434	0.00158452	0.00145758	0.00131286	0.00145689	0.00136101	0.00137793	0.00129024	0.00130164	Cytidine deaminase
EC:3.5.4.33	0.00130597	0.00138456	0.00142341	0.00139415	0.00136514	0.00132623	0.00137463	0.00141322	0.00140907	0.00145262	0.00131539	0.0014016	0.00136846	0.00142767	0.00134113	0.00131177	tRNA(adenine(34)) deaminase
EC:2.4.1.21	0.0012879	0.00138746	0.00142344	0.0013711	0.00135378	0.00129351	0.00134794	0.0014162	0.00140982	0.00143291	0.00130953	0.00146114	0.0013658	0.00142089	0.00130937	0.00131825	Starch synthase
EC:2.5.1.29	0.00126154	0.00137367	0.00141667	0.00137254	0.00136237	0.00132136	0.00137149	0.00140947	0.00140155	0.00143766	0.00130585	0.0013896	0.00135712	0.00141819	0.00129825	0.00127496	Geranylgeranyl diphosphate synthase
EC:2.1.1.185	0.00134355	0.00140506	0.00135924	0.00140097	0.0014422	0.00143297	0.00142191	0.00145801	0.00135117	0.00126559	0.0013329	0.00128799	0.00143779	0.00128133	0.00130992	0.00123852	23S rRNA (guanosine(2251)-2'-O)-methyltransferase
EC:4.1.2.4	0.00143273	0.0013421	0.00146076	0.00131666	0.00131425	0.00123424	0.00134478	0.0013808	0.00139144	0.001418	0.00129543	0.00141416	0.00135522	0.00140292	0.00130252	0.00126696	Deoxyribose-phosphate aldolase
EC:3.1.3.16	0.00129646	0.00115248	0.00124685	0.00121086	0.00153058	0.00133493	0.0011702	0.00165274	0.00161385	0.00129732	0.00135314	0.00150109	0.00161609	0.00118425	0.00119363	0.0012298	Protein-serine/threonine phosphatase
EC:5.4.99.2	0.00132931	0.00162494	0.00154005	0.00138782	0.00122677	0.00110589	0.00155283	0.00118296	0.00124765	0.00135478	0.00136524	0.00132651	0.0011743	0.00150154	0.0014868	0.00132368	Methylmalonyl-CoA mutase
EC:3.1.13.3	0.00124806	0.00136496	0.00141465	0.00135645	0.00135136	0.00131835	0.00136516	0.00140341	0.00139753	0.00143631	0.00130268	0.00138606	0.00134974	0.00141349	0.00128414	0.00125219	Oligonucleotidase
EC:6.3.4.5	0.00131598	0.00140651	0.00135725	0.00133266	0.00139769	0.00135937	0.00137774	0.00142573	0.00137203	0.0012419	0.00137146	0.00133019	0.00140754	0.00127134	0.00131301	0.00124706	Argininosuccinate synthase
EC:2.8.4.4	0.00129192	0.00136897	0.00140132	0.00133596	0.00130615	0.00136369	0.0013417	0.0013771	0.00134598	0.00141976	0.00128388	0.00137507	0.0012929	0.00135857	0.00133373	0.00132589	[Ribosomal protein S12] (aspartate(89)-C(3))-methylthiotransferase
EC:2.6.1.83	0.00125174	0.00128612	0.0014682	0.00124907	0.00142707	0.00129169	0.00128858	0.00142669	0.00149837	0.00144345	0.00127572	0.00139848	0.00129792	0.00135787	0.00120468	0.00122848	LL-diaminopimelate aminotransferase
EC:1.5.1.3	0.00133371	0.00132827	0.00143537	0.00137163	0.00126807	0.00128483	0.00132686	0.0013309	0.0013558	0.00138483	0.00125564	0.00136336	0.00129741	0.00133189	0.0013507	0.00138116	Dihydrofolate reductase
EC:6.1.1.22	0.00117471	0.00134699	0.00140778	0.00136636	0.00134353	0.00129096	0.0013501	0.00139002	0.00138678	0.00142156	0.00127139	0.00135474	0.0013388	0.00138881	0.00126321	0.00125674	Asparagine--tRNA ligase
EC:2.4.1.83	0.00117658	0.00146634	0.00156903	0.00141652	0.00139379	0.00121934	0.00135895	0.00136008	0.00144984	0.00136058	0.00119419	0.00130246	0.00123504	0.00134383	0.00130535	0.00123606	Dolichyl-phosphate beta-D-mannosyltransferase
EC:2.6.1.11	0.00132718	0.00139144	0.00133008	0.00127725	0.00138062	0.00133247	0.00135258	0.0014072	0.00136265	0.00123196	0.00136036	0.00132672	0.00137831	0.0012439	0.0013151	0.00125038	Acetylornithine transaminase
EC:3.1.3.11	0.0013071	0.0013103	0.00132817	0.00131306	0.00135885	0.00138189	0.00128625	0.00129382	0.00133987	0.00137689	0.00137237	0.00129283	0.00131398	0.00135722	0.00129903	0.00132853	Fructose-bisphosphatase
EC:1.1.1.85	0.00131712	0.00138894	0.00132759	0.00127372	0.00138183	0.00132743	0.00134957	0.0014072	0.00136434	0.0012288	0.0013561	0.00132413	0.00137782	0.00124325	0.0012894	0.00123352	3-isopropylmalate dehydrogenase
EC:1.1.1.23	0.0013048	0.00138906	0.00132665	0.00126931	0.0013844	0.00132548	0.00135772	0.00140365	0.00136623	0.00122168	0.00137054	0.00131902	0.00137066	0.00125174	0.00129193	0.0012367	Histidinol dehydrogenase
EC:1.4.4.2	0.00135816	0.00148365	0.00140656	0.00148034	0.00112625	0.00125374	0.00127758	0.00111597	0.00112332	0.00149542	0.0012594	0.00131243	0.00115351	0.00155523	0.00146956	0.00138014	Glycine dehydrogenase (aminomethyl-transferring)
EC:2.7.2.8	0.00130251	0.00138457	0.00132645	0.00126688	0.00138124	0.00133461	0.00134887	0.00140365	0.00136365	0.00122662	0.00135354	0.0013184	0.00137155	0.00123834	0.00129557	0.00122938	Acetylglutamate kinase
EC:1.2.1.38	0.00129922	0.00138344	0.0013254	0.00126695	0.00137911	0.00132651	0.00134672	0.00140252	0.0013613	0.00122062	0.00135223	0.00131733	0.0013711	0.00123709	0.00129155	0.0012292	N-acetyl-gamma-glutamyl-phosphate reductase
EC:3.5.4.19	0.00130842	0.001387	0.00131884	0.00127884	0.00138726	0.00133545	0.00134647	0.00140484	0.00135545	0.00122183	0.00133664	0.00131332	0.0013689	0.00122916	0.0012793	0.00122483	Phosphoribosyl-AMP cyclohydrolase
EC:3.2.2.9	0.00113276	0.00128063	0.00134738	0.00134964	0.00132007	0.00129057	0.00145395	0.00131761	0.00135623	0.00134041	0.00138761	0.00130289	0.00131097	0.00133734	0.00128917	0.0012869	Adenosylhomocysteine nucleosidase
EC:2.6.1.52	0.00123841	0.00133375	0.00141097	0.00134317	0.00124295	0.00124572	0.00130591	0.00132603	0.00131383	0.00135776	0.0012429	0.00135165	0.00128268	0.00132338	0.00133077	0.00133858	Phosphoserine transaminase
EC:1.1.1.86	0.00129253	0.00138116	0.00131892	0.00126109	0.00137614	0.001318	0.00133753	0.00139469	0.00135476	0.00121015	0.00133898	0.00130317	0.00136032	0.00123394	0.00127376	0.00121326	Ketol-acid reductoisomerase (NADP(+))
EC:5.3.1.16	0.00129013	0.00137303	0.00131398	0.00126167	0.00137324	0.00132056	0.00133755	0.00139469	0.00134863	0.00120798	0.00132944	0.00130427	0.00135649	0.00122002	0.00126485	0.00121822	isomerase
EC:6.1.1.18	0.00118156	0.00133221	0.00137338	0.00130988	0.00129838	0.0013349	0.00131152	0.00134723	0.00134923	0.00139092	0.00123164	0.00132068	0.0012529	0.00131795	0.00127629	0.00128445	Glutamine--tRNA ligase
EC:3.1.5.1	0.00125875	0.00126781	0.00133184	0.0012401	0.00128774	0.00124707	0.00124654	0.0012768	0.00132977	0.00132733	0.00135593	0.00135347	0.00131102	0.00133215	0.00131436	0.00132574	dGTPase
EC:2.4.2.17	0.00127484	0.00135689	0.00130505	0.0012492	0.00135724	0.00130046	0.00132306	0.00137536	0.00133325	0.00118952	0.00131872	0.00129042	0.00133412	0.00120592	0.00125244	0.00120756	ATP phosphoribosyltransferase
EC:3.6.1.31	0.001289	0.0013586	0.00131595	0.0012328	0.00134059	0.00124097	0.001325	0.00137251	0.00133909	0.00116932	0.00132407	0.00130794	0.00134068	0.00118953	0.00127412	0.00122332	Phosphoribosyl-ATP diphosphatase
EC:2.8.4.5	0.00122537	0.00131486	0.00136896	0.00122698	0.00127332	0.00116116	0.00127401	0.00133365	0.00136576	0.00135941	0.00125598	0.00139098	0.00127665	0.00133186	0.00124743	0.00122224	tRNA (N(6)-L-threonylcarbamoyladenosine(37)-C(2))-methylthiotransferase
EC:2.7.2.11	0.00121954	0.00133185	0.00128636	0.00132134	0.00137645	0.00133539	0.00135697	0.00137643	0.00131283	0.001174	0.00131423	0.0012325	0.00133753	0.00120873	0.00126074	0.00119648	Glutamate 5-kinase
EC:1.2.1.41	0.00121921	0.00133099	0.00128686	0.00132052	0.00137589	0.00133283	0.00135665	0.00137513	0.00131278	0.00117109	0.00131412	0.0012317	0.00133693	0.00120852	0.0012609	0.00119567	Glutamate-5-semialdehyde dehydrogenase
EC:2.4.1.25	0.00120774	0.00127448	0.0013199	0.00124609	0.00125114	0.00122359	0.00125209	0.00128765	0.00136119	0.00138139	0.00132266	0.00131877	0.00129683	0.00134705	0.00124448	0.00124498	4-alpha-glucanotransferase
EC:3.4.21.107	0.0012502	0.00109369	0.00121169	0.00123756	0.00142982	0.00151665	0.00113928	0.00152109	0.00143071	0.00121316	0.00123748	0.00132947	0.00144437	0.0010571	0.00117263	0.00124056	Peptidase Do
EC:2.8.1.6	0.0012303	0.00134585	0.00127041	0.00118445	0.00135917	0.00135226	0.00111865	0.0012893	0.0013718	0.0012376	0.00131406	0.00125729	0.00140145	0.00129601	0.00127582	0.00124077	Biotin synthase
EC:2.4.2.7	0.0011871	0.00125147	0.0013123	0.00130646	0.00129014	0.0012529	0.00125719	0.00125036	0.00132814	0.00128052	0.00133418	0.00128761	0.00130542	0.0013236	0.00128009	0.00129808	Adenine phosphoribosyltransferase
EC:2.7.9.1	0.00122214	0.00130918	0.00135889	0.0012208	0.001245	0.00115374	0.0012547	0.00131776	0.00135034	0.00135633	0.00124803	0.00138468	0.00127184	0.00132853	0.00123566	0.00122067	Pyruvate, phosphate dikinase
EC:3.5.4.16	0.00126955	0.0012841	0.001306	0.00128359	0.00126296	0.00125276	0.00124515	0.00122908	0.00127318	0.00131264	0.00131992	0.00132142	0.00116406	0.0012601	0.00129253	0.00134628	GTP cyclohydrolase I
EC:3.4.11.4	0.00113871	0.00127555	0.00139743	0.00129889	0.00127322	0.00129494	0.00132111	0.00129029	0.00132397	0.00134163	0.00121137	0.00128941	0.001227	0.00129552	0.00125085	0.00119761	Tripeptide aminopeptidase
EC:1.1.1.37	0.00124794	0.00150919	0.00142922	0.00136937	0.00119692	0.00114813	0.00149867	0.00109652	0.00111852	0.00125538	0.00135398	0.00118238	0.00110325	0.00139675	0.00133285	0.00121713	Malate dehydrogenase
EC:2.7.7.27	0.00118868	0.00109329	0.00126224	0.00118686	0.00141064	0.00126721	0.00109593	0.00159755	0.00152288	0.00125017	0.00114483	0.00138635	0.00153681	0.00112167	0.00107421	0.0011367	Glucose-1-phosphate adenylyltransferase
EC:6.4.1.1	0.00120374	0.00139574	0.00123057	0.00123378	0.00129115	0.0011194	0.00141918	0.00116217	0.00118163	0.00127876	0.00144002	0.00126869	0.00125735	0.00143252	0.00120304	0.00120346	Pyruvate carboxylase
EC:3.5.4.25	0.00131309	0.0013279	0.00116138	0.00127692	0.00118968	0.00108153	0.00121632	0.00110699	0.00115804	0.00121914	0.00147936	0.00130773	0.00131866	0.00134014	0.00133003	0.00137049	GTP cyclohydrolase II
EC:2.7.1.6	0.00111796	0.00126986	0.0013719	0.00126678	0.00124891	0.00114193	0.00128108	0.00130004	0.00131825	0.0013133	0.00121966	0.00129426	0.00124914	0.00131033	0.00120425	0.00120064	Galactokinase
EC:1.20.4.1	0.00135268	0.00125728	0.00125426	0.00132541	0.00126635	0.00122507	0.00123907	0.00129967	0.00125019	0.0012032	0.00111924	0.00120233	0.00130285	0.00119534	0.00130378	0.00127734	Arsenate reductase (glutaredoxin)
EC:4.2.1.19	0.0012	0.0012998	0.00124615	0.00124436	0.00135448	0.00129654	0.0013167	0.00134541	0.00129504	0.0011458	0.0012741	0.00120926	0.00128212	0.00115789	0.00121451	0.00115494	Imidazoleglycerol-phosphate dehydratase
EC:2.1.1.45	0.00118254	0.00124612	0.00135409	0.00130051	0.00120673	0.00123443	0.00127403	0.00123747	0.00127367	0.00130465	0.00117815	0.00125464	0.00114712	0.00124044	0.00124672	0.00126416	Thymidylate synthase
EC:3.6.3.3	0.0011552	0.00109548	0.00112667	0.00116567	0.00129062	0.00128535	0.00120068	0.00127182	0.00131013	0.00130621	0.00127924	0.0012901	0.00129338	0.00129404	0.00119818	0.00126903	Cadmium-exporting ATPase
EC:3.6.3.5	0.0011552	0.00109548	0.00112667	0.00116567	0.00129062	0.00128535	0.00120068	0.00127182	0.00131013	0.00130621	0.00127924	0.0012901	0.00129338	0.00129404	0.00119818	0.00126903	Zinc-exporting ATPase
EC:2.5.1.15	0.00118356	0.00125627	0.0012829	0.00122706	0.00125493	0.00124897	0.00124166	0.00122203	0.00124431	0.00128897	0.00129509	0.00129472	0.00113177	0.00123135	0.00119085	0.00123311	Dihydropteroate synthase
EC:3.6.3.4	0.00109162	0.00127041	0.00134277	0.00127651	0.00118378	0.00127972	0.00144809	0.00121912	0.00109174	0.00125844	0.00133379	0.00125874	0.0011595	0.00126891	0.00116952	0.00113025	Cu(2+)-exporting ATPase
EC:4.1.99.12	0.00124252	0.00130117	0.00115099	0.00126889	0.0011362	0.00126767	0.00124078	0.00109013	0.00109923	0.00126091	0.00133723	0.00123238	0.00121553	0.00130939	0.00128799	0.00125939	3,4-dihydroxy-2-butanone-4-phosphate synthase
EC:1.1.1.29	0.00126222	0.00125979	0.00134006	0.00116698	0.0011605	0.00108858	0.00119401	0.00121299	0.00124221	0.00130409	0.00122643	0.00126985	0.00120919	0.00126732	0.00116103	0.00122095	Glycerate dehydrogenase
EC:5.1.99.6	0.00111397	0.00121184	0.0012512	0.00121947	0.00122653	0.00117368	0.00119082	0.00123872	0.00128946	0.00131255	0.00117498	0.00124071	0.00120598	0.00128755	0.00121269	0.00121374	NAD(P)H-hydrate epimerase
EC:6.3.4.3	0.00101634	0.00120169	0.0012924	0.00125981	0.0012034	0.00126032	0.00123878	0.00124852	0.00127014	0.00129913	0.00115515	0.0012323	0.00121196	0.00126846	0.00119747	0.00115987	Formate--tetrahydrofolate ligase
EC:2.3.1.46	0.000992686	0.00122428	0.00126684	0.00121982	0.00126018	0.00110955	0.00119474	0.00126461	0.00127819	0.00125819	0.0012712	0.00127974	0.00128457	0.00127616	0.0011519	0.00115918	Homoserine O-succinyltransferase
EC:1.12.1.3	0.00162832	0.00132178	0.00120708	0.000795109	0.00108363	0.000956625	0.000911399	0.0010731	0.00125736	0.00127522	0.00119591	0.00123403	0.00141907	0.00147572	0.00130196	0.00121091	Hydrogen dehydrogenase (NADP(+))
EC:4.2.3.3	0.00116013	0.0012733	0.00127844	0.00115615	0.00122733	0.00108118	0.0012261	0.0013141	0.00128431	0.00116272	0.00119304	0.0012017	0.00130868	0.00112828	0.00113634	0.00104356	Methylglyoxal synthase
EC:2.7.4.1	0.00112578	0.00125182	0.00125023	0.00112988	0.00125657	0.00113451	0.00122677	0.00119953	0.0012633	0.00111162	0.00125507	0.00114428	0.00122066	0.00117999	0.00120382	0.00118036	Polyphosphate kinase
EC:4.1.2.25	0.00116524	0.00120564	0.00127003	0.00116744	0.00118676	0.00112932	0.00119506	0.00117024	0.00121202	0.00121594	0.00126116	0.00126907	0.001086	0.00117748	0.00115417	0.00121781	Dihydroneopterin aldolase
EC:3.5.1.24	0.00112631	0.00135374	0.00142384	0.00133106	0.0012514	0.00112646	0.00131999	0.00119699	0.00122164	0.00107165	0.00115699	0.00104823	0.00111637	0.00118038	0.00120601	0.00105516	Choloylglycine hydrolase
EC:4.1.1.48	0.00110815	0.00123451	0.00114344	0.00114278	0.00133881	0.00110146	0.00117484	0.00124338	0.00127398	0.00105808	0.00134666	0.0011813	0.00131483	0.0011283	0.00115979	0.00111088	Indole-3-glycerol-phosphate synthase
EC:2.3.1.47	0.0011235	0.00138004	0.00125677	0.00127878	0.00111701	0.00105065	0.00131325	0.000937527	0.0010991	0.00119843	0.0013032	0.00107469	0.00106617	0.00138687	0.00132113	0.00122416	8-amino-7-oxononanoate synthase
EC:1.5.1.20	0.00123169	0.00122667	0.00122227	0.00111742	0.0011914	0.00106549	0.00121536	0.00122427	0.0012264	0.00110866	0.00114795	0.00116757	0.00116925	0.00115055	0.00118115	0.00115124	Methylenetetrahydrofolate reductase (NAD(P)H)
EC:2.7.1.45	0.00112471	0.00117794	0.00133856	0.00118189	0.00117716	0.00100513	0.00140662	0.00133088	0.00107942	0.00106484	0.00121357	0.00116254	0.00121213	0.00110722	0.00113014	0.00109776	2-dehydro-3-deoxygluconokinase
EC:1.8.4.11	0.00121271	0.0012441	0.00110681	0.00125895	0.00112391	0.0011263	0.00116484	0.00105208	0.00107398	0.00119173	0.00119319	0.00114228	0.00117515	0.00128087	0.00122524	0.00119628	Peptide-methionine (S)-S-oxide reductase
EC:4.1.1.49	0.00105629	0.00118361	0.00130822	0.00119329	0.00114223	0.00113097	0.0012148	0.0011835	0.0011818	0.00122286	0.00113281	0.00121019	0.00111409	0.00117931	0.00111868	0.00110506	Phosphoenolpyruvate carboxykinase (ATP)
EC:5.3.1.24	0.00108655	0.00119278	0.00113584	0.00116566	0.00126172	0.00114891	0.00116283	0.00121291	0.00121489	0.00107648	0.00120792	0.00111269	0.00121688	0.00111929	0.00112531	0.00110067	Phosphoribosylanthranilate isomerase
EC:2.5.1.78	0.00119157	0.00121992	0.00111211	0.0011775	0.00103868	0.00112667	0.00114628	0.00101523	0.0010424	0.00116985	0.00126192	0.00116544	0.00113712	0.0012124	0.00122026	0.00119378	6,7-dimethyl-8-ribityllumazine synthase
EC:2.1.1.163	0.00111838	0.00134418	0.00122632	0.00131972	0.00105958	0.00118271	0.00120388	0.000981048	0.000967836	0.0011406	0.00117703	0.00107375	0.00102756	0.00125179	0.00127265	0.0011421	Demethylmenaquinone methyltransferase
EC:2.1.1.201	0.00111838	0.00134418	0.00122632	0.00131972	0.00105958	0.00118271	0.00120388	0.000981048	0.000967836	0.0011406	0.00117703	0.00107375	0.00102756	0.00125179	0.00127265	0.0011421	2-methoxy-6-polyprenyl-1,4-benzoquinol methylase
EC:3.5.1.25	0.00125524	0.00106243	0.0011149	0.00103568	0.00117169	0.00109171	0.00127863	0.00121857	0.00129396	0.00122697	0.0010791	0.00108313	0.00121454	0.00112339	0.00101754	0.00104082	N-acetylglucosamine-6-phosphate deacetylase
EC:6.3.1.1	0.000954033	0.0011377	0.00122573	0.0011932	0.00114655	0.00109409	0.00115067	0.00118015	0.00120465	0.00122633	0.00110571	0.00114693	0.00116228	0.00122376	0.00111448	0.00111635	Aspartate--ammonia ligase
EC:1.4.3.16	0.00117356	0.00122968	0.00110391	0.00114822	0.00105346	0.00101359	0.00113077	0.00103741	0.00106733	0.00117488	0.00127892	0.00119054	0.00113411	0.00124909	0.00119759	0.00117179	L-aspartate oxidase
EC:5.4.99.22	0.0011319	0.00121303	0.00109112	0.00123312	0.00105267	0.00118853	0.00117065	0.00103324	0.00101239	0.00116599	0.00116099	0.00112278	0.0010979	0.00124926	0.00121493	0.00117247	23S rRNA pseudouridine(2605) synthase
EC:4.1.1.65	0.0010671	0.00122482	0.00109545	0.00115215	0.00111881	0.00109754	0.00115102	0.00102076	0.00105605	0.00112035	0.0013427	0.00114982	0.00117113	0.00120701	0.00114152	0.00116686	Phosphatidylserine decarboxylase
EC:4.1.1.44	0.00109198	0.00120455	0.00124289	0.00117417	0.00118549	0.00132707	0.00127275	0.00121594	0.00113433	0.00108468	0.000963586	0.00102906	0.0010457	0.00102032	0.00118592	0.00106009	4-carboxymuconolactone decarboxylase
EC:2.4.2.22	0.000941711	0.000985255	0.00103956	0.00105074	0.00119979	0.00110203	0.00124904	0.00120039	0.00122471	0.00124163	0.0012236	0.00119318	0.0011594	0.00115455	0.00100987	0.00106318	Xanthine phosphoribosyltransferase
EC:2.5.1.9	0.00115745	0.00121235	0.00110517	0.00113848	0.00102224	0.00108792	0.00112305	0.00100254	0.00103365	0.00114772	0.00124844	0.00115863	0.00111419	0.00119436	0.00116442	0.00115672	Riboflavin synthase
EC:3.4.14.5	0.0010089	0.00119387	0.00122346	0.00106559	0.000970457	0.000870557	0.00126151	0.000888983	0.00104918	0.00129308	0.00118236	0.00115037	0.000907208	0.00138454	0.00115781	0.00119663	Dipeptidyl-peptidase IV
EC:2.7.1.49	0.00110893	0.00114445	0.00115449	0.00114158	0.00104868	0.00113058	0.00115441	0.00114194	0.00100977	0.00104883	0.00104756	0.00107272	0.00110701	0.00107803	0.00122248	0.00117586	Hydroxymethylpyrimidine kinase
EC:2.7.4.7	0.00110893	0.00114445	0.00115449	0.00114158	0.00104868	0.00113058	0.00115441	0.00114194	0.00100977	0.00104883	0.00104756	0.00107272	0.00110701	0.00107803	0.00122248	0.00117586	Phosphomethylpyrimidine kinase
EC:3.1.21.2	0.00108378	0.00118957	0.00118621	0.00112817	0.00117576	0.00112047	0.00118529	0.00123779	0.0011596	0.00110027	0.00104117	0.00106753	0.00111357	0.00106999	0.00100191	0.000919555	Deoxyribonuclease IV
EC:2.4.2.3	0.000992839	0.00113425	0.00123786	0.0010656	0.00110593	0.00098052	0.00112527	0.00114452	0.00114403	0.00116968	0.00106918	0.00114673	0.00106779	0.00114784	0.0010667	0.00102959	Uridine phosphorylase
EC:1.1.5.3	0.00112501	0.00108663	0.00111074	0.00127716	0.00109226	0.00126741	0.00150616	0.0012651	0.000993263	0.00105442	0.00102879	0.000995714	0.000945419	0.000907967	0.00104665	0.000963102	Glycerol-3-phosphate dehydrogenase
EC:1.2.7.8	0.0014274	0.00117718	0.0010265	0.000869091	0.000976054	0.00091208	0.00120988	0.000992759	0.00107557	0.00109996	0.00111393	0.00106319	0.00106607	0.00116396	0.00111844	0.00121997	Indolepyruvate ferredoxin oxidoreductase
EC:2.4.2.19	0.00109119	0.00118551	0.00105009	0.00110406	0.00101225	0.000968569	0.00108783	0.000978129	0.00102105	0.00112383	0.00123796	0.0011407	0.00106052	0.00119939	0.00114923	0.00114317	Nicotinate-nucleotide diphosphorylase (carboxylating)
EC:2.7.1.31	0.00101485	0.00107007	0.00118305	0.00113001	0.00107413	0.000997306	0.00108764	0.00106361	0.00117188	0.00115632	0.00107938	0.00110538	0.00105422	0.00117192	0.00107049	0.00108702	Glycerate 3-kinase
EC:1.8.4.12	0.0011536	0.00116512	0.00105759	0.00116337	0.00101729	0.00100855	0.00109168	0.000963406	0.000998988	0.00111029	0.00113787	0.00108482	0.00105124	0.00120142	0.00116677	0.00113713	Peptide-methionine (R)-S-oxide reductase
EC:3.2.1.1	0.00109446	0.00118458	0.0011721	0.0011253	0.000915274	0.000962309	0.00109859	0.000883971	0.000941106	0.00131453	0.00108346	0.00112486	0.000920438	0.00134286	0.00114199	0.00115191	Alpha-amylase
EC:2.5.1.54	0.00109985	0.000965409	0.000933932	0.00101884	0.00112173	0.00122057	0.000940168	0.00122775	0.00117014	0.000999404	0.00111315	0.00112885	0.00128058	0.000919406	0.00109861	0.00111801	3-deoxy-7-phosphoheptulonate synthase
EC:2.4.2.18	0.0010513	0.00112205	0.00109317	0.00105437	0.00118139	0.00101464	0.00109354	0.00111516	0.00116426	0.000992826	0.00115201	0.00105574	0.00113032	0.00103991	0.00108833	0.00105619	Anthranilate phosphoribosyltransferase
EC:2.7.8.8	0.00106241	0.00116087	0.00106274	0.00111952	0.000991049	0.00104124	0.00108034	0.00094771	0.000989681	0.00110596	0.00117863	0.00108319	0.00107243	0.00115603	0.00113103	0.00114415	CDP-diacylglycerol--serine O-phosphatidyltransferase
EC:2.7.7.4	0.00112798	0.000928055	0.000935846	0.000891912	0.000989095	0.000800615	0.00105764	0.000748284	0.00110497	0.00126063	0.0013407	0.00122205	0.000968553	0.00130549	0.00113226	0.00132161	Sulfate adenylyltransferase
EC:3.1.3.1	0.00114409	0.00124267	0.00117577	0.00102475	0.000955248	0.000939881	0.00104675	0.000856152	0.000976207	0.00125742	0.00102857	0.0010531	0.000988743	0.0013332	0.00109401	0.00111225	Alkaline phosphatase
EC:1.3.1.12	0.00103796	0.00102193	0.00100412	0.000940693	0.00118806	0.00110667	0.00111762	0.00121073	0.00114867	0.00102927	0.00108174	0.00107799	0.00116355	0.000973484	0.000932904	0.000983393	Prephenate dehydrogenase
EC:2.5.1.72	0.00106827	0.00114523	0.00103072	0.00107164	0.000977617	0.000919439	0.0010531	0.000937889	0.00099361	0.00108478	0.00120882	0.00111298	0.00101485	0.00117364	0.00111309	0.0011125	Quinolinate synthase
EC:1.1.1.193	0.00102273	0.00111392	0.00102356	0.00111448	0.00100492	0.00106733	0.00110362	0.000950337	0.000972817	0.00107709	0.00118008	0.00104705	0.00102176	0.00112102	0.00110219	0.00107713	5-amino-6-(5-phosphoribosylamino)uracil reductase
EC:3.1.22.4	0.00106038	0.00115683	0.0010236	0.00108601	0.000966924	0.00106948	0.00108536	0.000967271	0.00092364	0.00109756	0.00110308	0.00108316	0.000994555	0.0011526	0.00112377	0.00108286	Crossover junction endodeoxyribonuclease
EC:3.1.3.3	0.00112636	0.00121909	0.000980769	0.00106464	0.00101705	0.00108086	0.00110331	0.0010237	0.000960137	0.000959567	0.00116163	0.00101617	0.00107634	0.00103934	0.00108232	0.00103974	Phosphoserine phosphatase
EC:2.7.1.15	0.00131384	0.000953412	0.00104954	0.000956817	0.00112705	0.000994787	0.000895313	0.00109173	0.00125114	0.00107422	0.000949729	0.00103144	0.00112876	0.0010087	0.000929859	0.000978401	Ribokinase
EC:6.3.4.21	0.00106795	0.000887368	0.00100129	0.00100578	0.00100222	0.00106462	0.00099957	0.00105402	0.00112061	0.00115443	0.000988923	0.00111898	0.00102878	0.00106647	0.00105609	0.0011422	Nicotinate phosphoribosyltransferase
EC:4.1.2.14	0.00116726	0.00109153	0.00110685	0.00104371	0.00100084	0.000890883	0.00106239	0.00108745	0.00101283	0.000943539	0.00100862	0.00103344	0.00108937	0.0010397	0.00113456	0.00107	2-dehydro-3-deoxy-phosphogluconate aldolase
EC:5.3.1.8	0.00119551	0.00111441	0.00109311	0.00109348	0.000909822	0.000971784	0.00105956	0.00090808	0.000956953	0.00110908	0.000989929	0.0010298	0.000982073	0.00118115	0.00111377	0.00107316	Mannose-6-phosphate isomerase
EC:4.1.3.42	0.00116542	0.00109038	0.00110628	0.00104132	0.00100052	0.000890425	0.00106185	0.00108704	0.0010123	0.000942895	0.00100787	0.00103277	0.00108815	0.00103881	0.0011329	0.00106519	(4S)-4-hydroxy-2-oxoglutarate aldolase
EC:3.6.3.27	0.00104539	0.000932614	0.000942906	0.00106385	0.00115273	0.00118811	0.00110678	0.00114248	0.00107197	0.00101202	0.00104348	0.00097317	0.00113516	0.000992611	0.000959321	0.000965102	Phosphate-transporting ATPase
EC:4.1.99.19	0.00109038	0.00118745	0.00104653	0.000905602	0.000956884	0.000914835	0.00102929	0.00091337	0.00108243	0.00103294	0.00113249	0.00103531	0.00108102	0.00118921	0.00108969	0.00101888	2-iminoacetate synthase
EC:4.2.1.47	0.00086582	0.00105901	0.0011436	0.00103171	0.00116034	0.000948795	0.00120844	0.00103306	0.00108263	0.00107266	0.00108873	0.00100369	0.000960409	0.00109469	0.000951378	0.00100778	GDP-mannose 4,6-dehydratase
EC:1.18.1.2	0.00106126	0.00107002	0.00106472	0.00107927	0.00102027	0.00111676	0.000930393	0.00113244	0.00105449	0.000973194	0.00090425	0.00103097	0.00106294	0.000902348	0.00106323	0.00101113	Ferredoxin--NADP(+) reductase
EC:4.2.1.3	0.00118879	0.000925137	0.00090152	0.000952695	0.00110278	0.000944618	0.000992693	0.00108171	0.00107122	0.00096672	0.00104747	0.000997745	0.00110616	0.000946974	0.00102573	0.00112609	Aconitate hydratase
EC:3.5.4.26	0.000995433	0.00106763	0.000976207	0.00106091	0.000940137	0.00102621	0.00101555	0.000880746	0.000939772	0.0010517	0.00114209	0.00101491	0.00100871	0.00110481	0.00107859	0.00106518	Diaminohydroxyphosphoribosylaminopyrimidine deaminase
EC:6.3.2.1	0.00101766	0.00111569	0.00100583	0.00104749	0.000930545	0.00099766	0.00102974	0.000892452	0.000918848	0.00104412	0.0010713	0.00104673	0.000940534	0.0010874	0.00106745	0.00105993	Pantoate--beta-alanine ligase (AMP-forming)
EC:2.7.4.16	0.00109088	0.00114344	0.00104941	0.00101943	0.000911932	0.000962891	0.0010563	0.000884541	0.000878198	0.00102923	0.00108286	0.00102519	0.000909989	0.00109239	0.00103912	0.00102753	Thiamine-phosphate kinase
EC:2.1.2.11	0.00101094	0.00110957	0.00100201	0.00103886	0.000923257	0.000985351	0.00102723	0.000873483	0.000914005	0.00103812	0.00108057	0.00103267	0.00093516	0.00108825	0.00106939	0.00105464	3-methyl-2-oxobutanoate hydroxymethyltransferase
EC:2.3.3.1	0.00108102	0.000923125	0.00091153	0.000905124	0.00108616	0.000863696	0.000997516	0.0011008	0.0010586	0.000911241	0.0010137	0.00101277	0.001133	0.000919297	0.000925129	0.00100034	Citrate (Si)-synthase
EC:1.4.1.16	0.000868049	0.000990272	0.00110597	0.000990792	0.000977831	0.000854797	0.000979343	0.000972692	0.00106642	0.00106622	0.000989614	0.00101534	0.000955689	0.00105464	0.000994575	0.00101986	Diaminopimelate dehydrogenase
EC:2.7.1.17	0.00111512	0.000915398	0.00101237	0.000770494	0.0010074	0.000954037	0.00102689	0.00104284	0.00111226	0.00098996	0.00101365	0.00099818	0.00104596	0.000930635	0.000937181	0.000909805	Xylulokinase
EC:1.16.3.2	0.000863116	0.00127759	0.00110061	0.00113946	0.000976266	0.00098042	0.00113109	0.000972876	0.000887068	0.000889972	0.000917966	0.000837448	0.000916896	0.00101941	0.00110358	0.000885968	Bacterial non-heme ferritin
EC:4.2.1.8	0.00105439	0.00107805	0.00113675	0.000899292	0.000964441	0.000795864	0.00116519	0.000963253	0.000940737	0.000919107	0.00100805	0.000912938	0.000964371	0.00101722	0.000949508	0.000903182	Mannonate dehydratase
EC:1.1.1.262	0.00115588	0.00104988	0.000981542	0.000960345	0.000859539	0.000813516	0.00093769	0.000809369	0.000853456	0.00099019	0.00103677	0.00100444	0.000917416	0.00107175	0.00102909	0.00102743	4-hydroxythreonine-4-phosphate dehydrogenase
EC:3.6.1.40	0.000939792	0.000983098	0.00100112	0.000995568	0.00108873	0.00101644	0.000889832	0.0010002	0.000968178	0.000847059	0.00108962	0.000956342	0.00105296	0.000892323	0.00091524	0.000874326	Guanosine-5'-triphosphate,3'-diphosphate diphosphatase
EC:3.6.1.11	0.000939792	0.000983098	0.00100112	0.000995568	0.00108873	0.00101644	0.000889832	0.0010002	0.000968178	0.000847059	0.00108962	0.000956342	0.00105296	0.000892323	0.00091524	0.000874326	Exopolyphosphatase
EC:2.7.8.5	0.000994532	0.00086428	0.000858791	0.000924289	0.00108583	0.000976919	0.000964579	0.00106384	0.00105607	0.000942152	0.000976559	0.000927294	0.00108367	0.000914591	0.000879557	0.000923599	CDP-diacylglycerol--glycerol-3-phosphate 3-phosphatidyltransferase
EC:2.7.7.38	0.0009596	0.00106821	0.000949491	0.00100479	0.000895936	0.00100801	0.00101323	0.000814715	0.000835226	0.00101153	0.00104979	0.000942927	0.000862467	0.00107509	0.00102133	0.000988403	3-deoxy-manno-octulosonate cytidylyltransferase
EC:3.4.23.43	0.00104082	0.000778143	0.00094624	0.000890385	0.00106369	0.000884412	0.000799348	0.00109928	0.00104844	0.000877835	0.0010349	0.00102516	0.00110437	0.000816584	0.000923083	0.000965282	Prepilin peptidase
EC:2.1.1.223	0.000878183	0.00101193	0.00114156	0.000932992	0.000978427	0.000839815	0.000995966	0.000981584	0.00100381	0.0010364	0.000886846	0.00100547	0.000861853	0.00101173	0.000908709	0.000912219	tRNA(1)(Val) (adenine(37)-N(6))-methyltransferase
EC:5.4.2.8	0.000982193	0.00105827	0.000950899	0.00100251	0.000877766	0.000966161	0.000994206	0.000826313	0.000827411	0.000988555	0.0010178	0.000952579	0.000863526	0.00105274	0.00101932	0.000999862	Phosphomannomutase
EC:3.1.3.45	0.000939234	0.00104338	0.000958697	0.000997765	0.000881239	0.000945409	0.00115687	0.000839698	0.000829581	0.000975703	0.00105255	0.000911481	0.000815973	0.00103503	0.000997245	0.000957978	3-deoxy-manno-octulosonate-8-phosphatase
EC:3.1.3.25	0.001181	0.00106986	0.000972101	0.00103635	0.00079161	0.00101643	0.00104044	0.000813391	0.00079924	0.000854295	0.000967868	0.000901655	0.000862954	0.000937783	0.00107657	0.000980151	Inositol-phosphate phosphatase
EC:1.1.1.271	0.000742562	0.000969894	0.00104956	0.000926477	0.00104705	0.00087911	0.000972022	0.000936431	0.00100017	0.000991686	0.000973263	0.00093599	0.000888518	0.00101099	0.000855472	0.000895651	GDP-L-fucose synthase
EC:4.1.1.96	0.000821042	0.00104945	0.000949618	0.000935213	0.000875504	0.00081689	0.000964594	0.000836421	0.000875831	0.000969475	0.00109847	0.000955017	0.000961299	0.00108333	0.000943839	0.000932359	Carboxynorspermidine decarboxylase
EC:1.1.1.40	0.000935881	0.00102668	0.000947492	0.0010041	0.000836246	0.00101409	0.000978046	0.00078201	0.000792476	0.000962304	0.000972617	0.000924656	0.00081729	0.0009969	0.0010389	0.00104139	Malate dehydrogenase (oxaloacetate-decarboxylating) (NADP(+))
EC:3.1.1.31	0.000970228	0.00095479	0.00103413	0.00102059	0.00100072	0.000911819	0.000999095	0.000961303	0.000965419	0.000880873	0.000861389	0.000807464	0.000956994	0.000907083	0.000899989	0.000885808	6-phosphogluconolactonase
EC:1.5.1.7	0.000806823	0.00104748	0.000947118	0.000928047	0.000875357	0.000815148	0.000963949	0.000837158	0.000873681	0.000966876	0.00109624	0.000953447	0.000961357	0.00108183	0.00092492	0.000908592	Saccharopine dehydrogenase (NAD(+), L-lysine-forming)
EC:4.4.1.21	0.000689778	0.000910755	0.00100263	0.00101193	0.000906252	0.000818902	0.000986823	0.000937516	0.000886127	0.00092236	0.00105806	0.000977415	0.000983127	0.000978055	0.000921469	0.000906992	S-ribosylhomocysteine lyase
EC:4.1.1.11	0.000932431	0.0010168	0.000941152	0.000942279	0.00084051	0.000841752	0.00096336	0.000799813	0.000843053	0.000927797	0.00100855	0.000952023	0.00084817	0.00100871	0.000962313	0.000981619	Aspartate 1-decarboxylase
EC:2.3.1.241	0.000938563	0.00100384	0.000917704	0.000989995	0.000820783	0.000881628	0.000930444	0.000757	0.000789186	0.00093519	0.000960847	0.00091751	0.00081175	0.000990169	0.0010429	0.00106015	Kdo(2)-lipid IV(A) lauroyltransferase
EC:4.4.1.16	0.000958947	0.001007	0.000986368	0.000992149	0.000769474	0.000703473	0.000922724	0.000773288	0.000867452	0.000934297	0.000957985	0.000938623	0.000883069	0.00103351	0.000997071	0.00100421	Selenocysteine lyase
EC:2.3.1.1	0.000865954	0.000822327	0.000742419	0.000873657	0.00105834	0.00117286	0.000799463	0.00104605	0.000943933	0.000835115	0.000982359	0.000915875	0.00106198	0.000765273	0.000860393	0.000907466	Amino-acid N-acetyltransferase
EC:1.1.1.69	0.00103983	0.00100465	0.00107793	0.000873258	0.000854495	0.000714004	0.000977684	0.000956937	0.000869151	0.000823966	0.000994763	0.00095101	0.000940878	0.00088501	0.000865684	0.00086117	Gluconate 5-dehydrogenase
EC:2.7.1.5	0.000859833	0.00101022	0.00106604	0.000862615	0.00102425	0.000807827	0.000988897	0.000940149	0.00102001	0.000875264	0.000897008	0.000835772	0.000887796	0.000935343	0.000840034	0.000822971	Rhamnulokinase
EC:2.7.1.130	0.000928438	0.000997222	0.000909645	0.000949952	0.000829056	0.00101291	0.000973916	0.000767409	0.00078276	0.000945157	0.000977011	0.000904653	0.000800228	0.000993254	0.00095945	0.000941561	Tetraacyldisaccharide 4'-kinase
EC:4.1.2.50	0.000971108	0.00101632	0.000972267	0.000936082	0.000800582	0.00090714	0.000976864	0.000785461	0.000822303	0.0009856	0.000901795	0.000907258	0.000780727	0.00100429	0.000978584	0.000913431	6-carboxytetrahydropterin synthase
EC:4.2.3.12	0.000971108	0.00101632	0.000972267	0.000936082	0.000800582	0.00090714	0.000976864	0.000785461	0.000822303	0.0009856	0.000901795	0.000907258	0.000780727	0.00100429	0.000978584	0.000913431	6-pyruvoyltetrahydropterin synthase
EC:5.3.1.13	0.000936502	0.00100612	0.000918519	0.000943778	0.000829888	0.000894521	0.000944787	0.000760201	0.000796727	0.000938095	0.000991207	0.000911327	0.000812175	0.0010127	0.000972938	0.000954714	Arabinose-5-phosphate isomerase
EC:3.6.3.54	0.000889275	0.000774477	0.000764921	0.000951889	0.00106102	0.00103234	0.00081334	0.00102026	0.000960667	0.000791605	0.000984307	0.000898171	0.00107525	0.000771822	0.000851331	0.000920803	Cu(+) exporting ATPase
EC:2.4.1.182	0.000928817	0.00100091	0.000913426	0.000936629	0.00082431	0.000897723	0.000941786	0.000757524	0.00078272	0.000931907	0.000975861	0.000903693	0.000802005	0.000996477	0.000963263	0.000944121	Lipid-A-disaccharide synthase
EC:2.5.1.55	0.00092815	0.00100009	0.000910578	0.000935056	0.000822259	0.000895631	0.000935987	0.000755683	0.000783143	0.000933373	0.00097254	0.000904413	0.000802996	0.000995249	0.000961619	0.000941095	3-deoxy-8-phosphooctulonate synthase
EC:6.3.4.14	0.0010032	0.000876846	0.000751223	0.000794179	0.000858605	0.000855506	0.000904438	0.000812274	0.00091292	0.000849203	0.00102233	0.000899784	0.000994948	0.000944046	0.000949824	0.000962086	Biotin carboxylase
EC:2.3.1.191	0.000926883	0.00099673	0.00091004	0.000934976	0.000821136	0.000894777	0.00093481	0.000753993	0.000782447	0.000931617	0.00097108	0.000902884	0.000801269	0.000993621	0.000961492	0.000941338	UDP-3-O-(3-hydroxymyristoyl)glucosamine N-acyltransferase
EC:6.2.1.30	0.00101804	0.000915464	0.000738922	0.000770455	0.000879581	0.00093153	0.00104636	0.00075991	0.000880704	0.000953275	0.000925884	0.000744022	0.000862748	0.00103584	0.000937984	0.000993342	Phenylacetate--CoA ligase
EC:2.1.1.80	0.000863954	0.000765454	0.000838976	0.000838502	0.00114125	0.000985783	0.000749161	0.00115218	0.00106799	0.000884707	0.000769418	0.000992985	0.000966744	0.000715555	0.000760469	0.000873026	Protein-glutamate O-methyltransferase
EC:3.5.1.108	0.000926507	0.000996543	0.000910009	0.00093379	0.000820153	0.000893068	0.000934379	0.000753163	0.000781585	0.000930196	0.000970853	0.000902093	0.000799797	0.000992764	0.00096722	0.000939907	UDP-3-O-acyl-N-acetylglucosamine deacetylase
EC:2.4.99.15	0.000926652	0.000995274	0.000908553	0.000934269	0.000819928	0.000892803	0.000934216	0.000752964	0.000780193	0.000929328	0.000969964	0.000901533	0.000798787	0.000992062	0.000952711	0.000940555	(Kdo)(3)-lipid IV(A) (2-4) 3-deoxy-D-manno-octulosonic acid transferase
EC:2.4.99.12	0.000926652	0.000995274	0.000908553	0.000934269	0.000819928	0.000892803	0.000934216	0.000752964	0.000780193	0.000929328	0.000969964	0.000901533	0.000798787	0.000992062	0.000952711	0.000940555	Lipid IV(A) 3-deoxy-D-manno-octulosonic acid transferase
EC:2.4.99.13	0.000926652	0.000995274	0.000908553	0.000934269	0.000819928	0.000892803	0.000934216	0.000752964	0.000780193	0.000929328	0.000969964	0.000901533	0.000798787	0.000992062	0.000952711	0.000940555	(Kdo)-lipid IV(A) 3-deoxy-D-manno-octulosonic acid transferase
EC:2.4.99.14	0.000926652	0.000995274	0.000908553	0.000934269	0.000819928	0.000892803	0.000934216	0.000752964	0.000780193	0.000929328	0.000969964	0.000901533	0.000798787	0.000992062	0.000952711	0.000940555	(Kdo)(2)-lipid IV(A) (2-8) 3-deoxy-D-manno-octulosonic acid transferase
EC:3.6.1.13	0.000908187	0.00078138	0.000849875	0.000853581	0.000904316	0.000986729	0.000935263	0.00102283	0.000961424	0.000909137	0.00080365	0.00087772	0.000969111	0.000811706	0.000825514	0.000834162	ADP-ribose diphosphatase
EC:3.2.1.18	0.00083065	0.00116533	0.0010686	0.00104042	0.000884466	0.000828093	0.00125401	0.00086501	0.000719872	0.000857302	0.000842862	0.000674992	0.00073714	0.000961201	0.000876388	0.000711905	Exo-alpha-sialidase
EC:3.2.1.26	0.000776129	0.000685485	0.000974348	0.000870731	0.00108958	0.000912042	0.000953135	0.0011412	0.00108191	0.000854081	0.000831104	0.000890263	0.000957638	0.000719729	0.000653649	0.000715358	Beta-fructofuranosidase
EC:1.1.1.42	0.000927354	0.000801524	0.000786213	0.00079017	0.00100658	0.000853741	0.000902149	0.000969041	0.000944583	0.000844093	0.000915655	0.000868786	0.000965937	0.000801731	0.0007977	0.000883119	Isocitrate dehydrogenase (NADP(+))
EC:2.5.1.90	0.00083461	0.000978849	0.000899545	0.000929196	0.000814227	0.000872565	0.000923717	0.000743202	0.000768967	0.00090976	0.00093971	0.000866949	0.000789141	0.000966921	0.000935299	0.000929679	All-trans-octaprenyl-diphosphate synthase
EC:3.2.1.86	0.0010677	0.000675649	0.000919589	0.00106304	0.000943874	0.00100299	0.000758044	0.000952847	0.00101345	0.000842477	0.000611058	0.000716317	0.00102338	0.000779553	0.000871675	0.00076726	6-phospho-beta-glucosidase
EC:2.7.1.35	0.000796434	0.000804837	0.000844851	0.000814974	0.000926877	0.000963924	0.000777005	0.000960038	0.000990236	0.00088138	0.000823904	0.000883347	0.00097357	0.000870687	0.000815519	0.000846969	Pyridoxal kinase
EC:4.1.2.5	0.000836165	0.00079041	0.000855136	0.000776659	0.00096352	0.00108009	0.000963424	0.000989429	0.000947946	0.000895589	0.000783411	0.000819496	0.000881484	0.000785102	0.000788733	0.000764386	L-threonine aldolase
EC:4.1.1.19	0.000900473	0.000970182	0.000878165	0.000901254	0.000807311	0.000755674	0.000891405	0.000729732	0.000768593	0.000890323	0.000954528	0.000863883	0.000788704	0.00098592	0.000918874	0.000940218	Arginine decarboxylase
EC:2.7.1.21	0.000888799	0.000955082	0.000930551	0.000927159	0.000757119	0.000771571	0.000921505	0.000751141	0.000799535	0.00092755	0.000854564	0.00089339	0.0007817	0.00100379	0.000920343	0.000867145	Thymidine kinase
EC:3.4.22.40	0.000837836	0.000986742	0.000974224	0.000897907	0.00076431	0.000742813	0.000957266	0.000739848	0.000763311	0.000960328	0.000868124	0.000840967	0.000763617	0.00105254	0.000895256	0.000867975	Bleomycin hydrolase
EC:2.6.1.62	0.000745986	0.0011	0.000933283	0.00101071	0.000883667	0.000809439	0.000973021	0.000756805	0.000779693	0.000740484	0.000944674	0.000694285	0.000837324	0.000933043	0.000988813	0.000833793	Adenosylmethionine--8-amino-7-oxononanoate transaminase
EC:2.1.2.10	0.000987711	0.000954746	0.000899447	0.000900851	0.000730766	0.000758642	0.000879054	0.000722269	0.000758313	0.00093347	0.000842644	0.000875401	0.00074061	0.000987981	0.000965249	0.000938048	Aminomethyltransferase
EC:1.7.99.1	0.000725066	0.000933569	0.000853205	0.00091967	0.000824771	0.000851605	0.000733922	0.000777306	0.000855894	0.000925473	0.000876106	0.000859593	0.000920358	0.00100273	0.000935403	0.000894634	Hydroxylamine reductase
EC:1.1.1.28	0.000879325	0.000739248	0.00100245	0.000759652	0.00105071	0.000843378	0.000951692	0.00104319	0.00103552	0.000872468	0.00072448	0.000863606	0.000793368	0.00076257	0.000678971	0.000766544	D-lactate dehydrogenase
EC:2.7.7.72	0.000882059	0.000748454	0.000746912	0.00085508	0.000964227	0.0010649	0.000755813	0.000978902	0.000917182	0.000830274	0.000845187	0.000822029	0.00100407	0.000752064	0.000764328	0.000804597	CCA tRNA nucleotidyltransferase
EC:3.1.1.61	0.00083481	0.000732134	0.00080472	0.000804634	0.00109049	0.000949641	0.000704775	0.00110416	0.00100643	0.000839669	0.000729997	0.000941197	0.000915793	0.00067939	0.000727039	0.000844363	Protein-glutamate methylesterase
EC:2.6.99.2	0.000899622	0.000957988	0.000867109	0.000886542	0.00078088	0.000732998	0.000866014	0.000692135	0.000760418	0.000884346	0.000944391	0.000875759	0.000783045	0.000969894	0.000912764	0.00091086	Pyridoxine 5'-phosphate synthase
EC:3.6.3.31	0.000788962	0.000770918	0.000799507	0.000809472	0.000952976	0.00089561	0.00091994	0.000983454	0.000944601	0.00089365	0.000791304	0.00087536	0.000929716	0.000823341	0.000757826	0.000727552	Polyamine-transporting ATPase
EC:4.3.1.19	0.000955636	0.000740992	0.000728593	0.00078759	0.000896854	0.000848445	0.000710893	0.000916374	0.000927924	0.00076995	0.000864197	0.000898535	0.00095517	0.000717961	0.000894423	0.000922702	Threonine ammonia-lyase
EC:1.3.1.10	0.000903737	0.000984083	0.000851713	0.000898276	0.000808433	0.000966318	0.000964871	0.000762709	0.000729878	0.000739903	0.000901419	0.000756724	0.000781564	0.000841641	0.000897015	0.000812059	Enoyl-[acyl-carrier-protein] reductase (NADPH, Si-specific)
EC:4.1.99.18	0.000987305	0.000764726	0.000554223	0.000820542	0.000863285	0.00107206	0.000718664	0.000829067	0.000779018	0.000744684	0.00104141	0.000843144	0.000997716	0.00073154	0.000850603	0.000858996	Cyclic pyranopterin phosphate synthase
EC:2.7.1.30	0.000955688	0.000733935	0.000799116	0.000821316	0.000889396	0.000968353	0.000779739	0.00096575	0.000896223	0.000809204	0.000737693	0.000842292	0.000898547	0.000713932	0.000797532	0.00078834	Glycerol kinase
EC:3.5.2.6	0.000922327	0.000922084	0.000858931	0.000938375	0.00072179	0.000956857	0.00100061	0.000719002	0.00071305	0.000750431	0.000808178	0.000694089	0.000765194	0.000855879	0.000986741	0.000836746	Beta-lactamase
EC:4.1.99.17	0.000822138	0.000933228	0.000769185	0.000854922	0.000815366	0.000746994	0.000866068	0.000743576	0.000814772	0.000742462	0.000990569	0.000790448	0.000850851	0.000867467	0.00090074	0.000857407	Phosphomethylpyrimidine synthase
EC:1.8.1.8	0.000893461	0.000914859	0.000879139	0.000930386	0.000680224	0.000809274	0.000861324	0.000663772	0.000700633	0.000891639	0.000784762	0.000777278	0.000666109	0.000918177	0.000975794	0.001016	Protein-disulfide reductase
EC:3.6.1.54	0.000793106	0.000933629	0.000892045	0.00086204	0.000755514	0.000759413	0.000887443	0.000701954	0.000737282	0.000840731	0.000910486	0.000820947	0.000743655	0.000917698	0.000882701	0.000896769	UDP-2,3-diacylglucosamine diphosphatase
EC:1.7.1.13	0.000800307	0.000888081	0.000807476	0.000874507	0.00074108	0.00084538	0.000830425	0.000657757	0.000742184	0.000880381	0.000896616	0.000819639	0.000750132	0.000936222	0.0009152	0.000901057	PreQ(1) synthase
EC:2.3.1.57	0.000815242	0.000913436	0.000904656	0.000844129	0.000698556	0.000686942	0.000884319	0.000702053	0.000761572	0.000885583	0.000907583	0.000829464	0.000747508	0.000955826	0.00085281	0.000851968	Diamine N-acetyltransferase
EC:4.1.3.3	0.000773136	0.000878887	0.000971627	0.000873397	0.00092966	0.000792368	0.000968004	0.000922595	0.00087103	0.000787589	0.000792033	0.000723811	0.000806779	0.00077497	0.000719427	0.000670689	N-acetylneuraminate lyase
EC:2.3.1.9	0.0011173	0.000661841	0.000702631	0.000857868	0.000774787	0.000698797	0.000624061	0.000857394	0.000859343	0.000746631	0.000682691	0.000851628	0.000863062	0.000641604	0.00103335	0.0011588	Acetyl-CoA C-acetyltransferase
EC:5.4.2.10	0.000795529	0.000709877	0.000710244	0.000822238	0.00091504	0.000971405	0.000724507	0.000948823	0.000890662	0.000772219	0.000818905	0.000839502	0.000961555	0.000710907	0.000767329	0.000800638	Phosphoglucosamine mutase
EC:3.4.21.88	0.000902997	0.000676565	0.000730251	0.000847308	0.000840406	0.00083017	0.000730375	0.000907388	0.000899354	0.000780914	0.0008188	0.00082142	0.00094283	0.000740635	0.000838916	0.000831358	Repressor LexA
EC:2.1.1.207	0.00078325	0.000702482	0.000703184	0.000816685	0.000910181	0.000958767	0.000718554	0.000937862	0.000882473	0.000762191	0.000808862	0.000825047	0.000949068	0.00070279	0.000749157	0.000777961	tRNA (cytidine(34)-2'-O)-methyltransferase
EC:2.1.1.176	0.00087801	0.000679342	0.000725083	0.000857372	0.00082452	0.00105265	0.000729785	0.000902925	0.000835886	0.000790777	0.000684132	0.000804964	0.000853552	0.000674039	0.000847181	0.000845248	16S rRNA (cytosine(967)-C(5))-methyltransferase
EC:2.3.1.183	0.000691042	0.00084629	0.00089613	0.000927746	0.000842543	0.000902809	0.00076469	0.000905177	0.00082729	0.00074502	0.000634236	0.000774081	0.000869819	0.00071021	0.000845396	0.000766716	Phosphinothricin acetyltransferase
EC:3.6.1.22	0.000731988	0.00068522	0.00082972	0.000683341	0.000799501	0.000652811	0.000768397	0.000797264	0.000919227	0.000909025	0.000814929	0.000905284	0.00079761	0.000851278	0.000721547	0.000882956	NAD(+) diphosphatase
EC:5.4.99.19	0.000749084	0.000664011	0.000761886	0.000757465	0.00089226	0.000925719	0.000691468	0.0009563	0.00102108	0.000797789	0.000674872	0.000779914	0.000931101	0.000662613	0.000713165	0.00076208	16S rRNA pseudouridine(516) synthase
EC:4.3.1.1	0.000700096	0.000826869	0.000790245	0.000760066	0.000732117	0.00183728	0.00112433	0.000784773	0.000552352	0.000768263	0.000820822	0.000564864	0.000637911	0.000612514	0.000697658	0.000594378	Aspartate ammonia-lyase
EC:2.5.1.74	0.000732436	0.000889084	0.000913727	0.000925204	0.000682964	0.000802667	0.000917312	0.000681122	0.000672487	0.000848702	0.000776634	0.000749381	0.000682689	0.000916368	0.000823023	0.000780878	1,4-dihydroxy-2-naphthoate polyprenyltransferase
EC:2.2.1.2	0.000981056	0.000796728	0.000686568	0.000682943	0.000769237	0.0007949	0.000855101	0.00075145	0.000737478	0.000746112	0.000931781	0.000770477	0.000848741	0.000772513	0.000786523	0.00075629	Transaldolase
EC:6.2.1.1	0.000890239	0.000902061	0.000718018	0.000884399	0.000751123	0.000820432	0.000879771	0.000696129	0.00068503	0.00075366	0.000757416	0.000685147	0.000679516	0.000823154	0.000899468	0.000852204	Acetate--CoA ligase
EC:2.1.3.3	0.000761568	0.000687632	0.000694086	0.0006947	0.000897476	0.000926907	0.000684431	0.000929864	0.000884115	0.000758003	0.000790631	0.000828196	0.000915708	0.000666566	0.000683336	0.000701803	Ornithine carbamoyltransferase
EC:1.1.1.169	0.000859226	0.000690796	0.000792387	0.000666484	0.000824925	0.000799823	0.000805916	0.000826625	0.00089355	0.000760942	0.000659748	0.000733988	0.00077856	0.000684451	0.000800829	0.000831619	2-dehydropantoate 2-reductase
EC:1.6.99.3	0.000803122	0.000829217	0.000779035	0.000885164	0.000714798	0.000653855	0.000776951	0.000606005	0.000682401	0.000784512	0.000841197	0.000759749	0.000711171	0.000895179	0.000868884	0.000868308	NADH dehydrogenase
EC:2.7.7.19	0.000863479	0.000860571	0.000824166	0.00084738	0.000614026	0.000798292	0.000793709	0.000601302	0.000648546	0.000863625	0.000740184	0.000775436	0.000618342	0.000869968	0.000860059	0.000823247	Polynucleotide adenylyltransferase
EC:4.2.1.17	0.000964884	0.000627809	0.00067167	0.00077918	0.000724818	0.000598946	0.000603401	0.000825004	0.000800133	0.000684714	0.000705681	0.000848423	0.000790491	0.00062697	0.000918734	0.00107481	Enoyl-CoA hydratase
EC:4.2.1.7	0.000963778	0.000789348	0.000931388	0.000737278	0.000743403	0.000862797	0.000900411	0.000801097	0.000646463	0.000710495	0.00072701	0.000684787	0.000745501	0.00068803	0.000693841	0.000643272	Altronate dehydratase
EC:2.1.1.226	0.000691067	0.000661403	0.000661469	0.000730047	0.000892084	0.0008273	0.00067191	0.000914863	0.00085691	0.000723375	0.000782758	0.000804559	0.000926918	0.000678932	0.000659909	0.000661467	23S rRNA (cytidine(1920)-2'-O)-methyltransferase
EC:2.1.1.227	0.000691067	0.000661403	0.000661469	0.000730047	0.000892084	0.0008273	0.00067191	0.000914863	0.00085691	0.000723375	0.000782758	0.000804559	0.000926918	0.000678932	0.000659909	0.000661467	16S rRNA (cytidine(1409)-2'-O)-methyltransferase
EC:2.7.6.2	0.000682719	0.000695888	0.00076302	0.000675308	0.000776733	0.000676671	0.000836032	0.000858995	0.000791787	0.000738015	0.000778335	0.000809347	0.000824159	0.000765682	0.000726927	0.000720188	Thiamine diphosphokinase
EC:2.7.2.7	0.000770584	0.000692204	0.00082852	0.000601552	0.000774448	0.000693903	0.000761898	0.000770209	0.000845712	0.000913206	0.000710552	0.000844293	0.000663598	0.000806808	0.000622143	0.000746991	Butyrate kinase
EC:2.7.3.9	0.000753315	0.000634248	0.000708648	0.000786889	0.000793186	0.000924376	0.000670657	0.000870752	0.000810181	0.00076505	0.000641936	0.000734999	0.000836698	0.000637154	0.000747602	0.000732113	Phosphoenolpyruvate--protein phosphotransferase
EC:1.16.3.1	0.000964673	0.000849881	0.000757411	0.000816829	0.000696333	0.000677925	0.000610439	0.000632716	0.000767452	0.000707233	0.000691635	0.000650502	0.000709261	0.000738799	0.000850001	0.000894816	Ferroxidase
EC:5.4.2.11	0.000767605	0.000851808	0.000786176	0.000947996	0.000678802	0.000962266	0.000943925	0.000691487	0.000564816	0.000695073	0.000659301	0.00057627	0.000663891	0.00075631	0.000806802	0.000685118	Phosphoglycerate mutase (2,3-diphosphoglycerate-dependent)
EC:5.3.1.12	0.000749753	0.000830481	0.000900444	0.000730801	0.000734639	0.000614474	0.000821142	0.000776721	0.000710779	0.000675385	0.000765542	0.00071649	0.000751084	0.000742217	0.000733246	0.000683053	Glucuronate isomerase
EC:3.2.1.55	0.000781257	0.000902941	0.000837016	0.000604194	0.000755029	0.000549033	0.000635833	0.000584949	0.000846799	0.000669695	0.000814077	0.000695149	0.000740478	0.000887857	0.000804618	0.000778142	Non-reducing end alpha-L-arabinofuranosidase
EC:2.3.1.35	0.000710958	0.000652704	0.000646667	0.000677103	0.00084308	0.000866348	0.000642597	0.00088593	0.000811972	0.00070059	0.00075518	0.000788491	0.000859395	0.000620446	0.000668351	0.000695164	Glutamate N-acetyltransferase
EC:2.1.1.107	0.00102201	0.000592457	0.000639992	0.000749954	0.000715263	0.000696208	0.000557698	0.000804304	0.000758452	0.000700338	0.000624897	0.000790038	0.000742545	0.00058936	0.000860214	0.000943013	Uroporphyrinogen-III C-methyltransferase
EC:5.4.99.9	0.000614342	0.000682528	0.000737356	0.000689096	0.000784467	0.000793313	0.000858496	0.000865831	0.000827485	0.000717336	0.000737388	0.00074157	0.000771389	0.000669588	0.000659396	0.000677437	UDP-galactopyranose mutase
EC:3.1.1.85	0.000705949	0.000877249	0.000761137	0.000680737	0.000731374	0.000553429	0.000905415	0.000598141	0.000764388	0.000661067	0.000895209	0.000663295	0.000695003	0.000832191	0.000781934	0.000713911	Pimeloyl-[acyl-carrier protein] methyl ester esterase
EC:2.3.1.19	0.000690093	0.000676392	0.000790393	0.000623027	0.000759231	0.000679409	0.000746939	0.000741206	0.000825231	0.000887688	0.000690944	0.000816956	0.000631387	0.000796041	0.000627683	0.000774642	Phosphate butyryltransferase
EC:1.2.1.3	0.000850714	0.000703642	0.000749563	0.000832507	0.000725137	0.000662217	0.000594132	0.000765955	0.000782858	0.000653945	0.000621141	0.000811963	0.000650534	0.000598287	0.000861964	0.000880818	Aldehyde dehydrogenase (NAD(+))
EC:5.1.99.1	0.000706573	0.00086803	0.000782569	0.000702796	0.000746743	0.000635996	0.000811554	0.00069449	0.000827027	0.00067708	0.000699434	0.000680933	0.000669734	0.000725389	0.000741636	0.000663483	Methylmalonyl-CoA epimerase
EC:2.3.1.28	0.000734225	0.00087154	0.00076841	0.000708425	0.000667607	0.000638039	0.000797257	0.000648159	0.000697312	0.00072311	0.000700053	0.000637158	0.000742082	0.000834916	0.000780918	0.000694497	Chloramphenicol O-acetyltransferase
EC:6.3.4.20	0.000755935	0.00078275	0.000765309	0.000792727	0.000578956	0.000700203	0.00074763	0.000551587	0.000636353	0.00078725	0.000701403	0.00069742	0.000587824	0.000836525	0.000836469	0.000827843	7-cyano-7-deazaguanine synthase
EC:3.5.1.18	0.000920242	0.000635483	0.000579397	0.000746207	0.000646569	0.000934014	0.000639589	0.000667705	0.000625733	0.000650405	0.000774286	0.000609545	0.000876255	0.000687692	0.000816531	0.000723201	Succinyl-diaminopimelate desuccinylase
EC:3.1.4.55	0.000694974	0.000828343	0.000819805	0.000738903	0.000618325	0.000581231	0.000783148	0.000601199	0.000657441	0.000796237	0.000739472	0.000758874	0.000602875	0.0008467	0.0007723	0.000731245	Phosphoribosyl 1,2-cyclic phosphate phosphodiesterase
EC:5.4.99.24	0.000631879	0.000631152	0.00063659	0.000677334	0.000822575	0.000844994	0.000623695	0.00086398	0.000795161	0.000691229	0.000726701	0.000751854	0.000844327	0.000594129	0.000663207	0.000700185	23S rRNA pseudouridine(955/2504/2580) synthase
EC:1.1.1.38	0.000684845	0.000620517	0.000672111	0.000645439	0.000829423	0.00070792	0.000620269	0.000863906	0.000838275	0.000658678	0.000753569	0.000760119	0.000882236	0.000632879	0.000595089	0.000624034	Malate dehydrogenase (oxaloacetate-decarboxylating)
EC:2.8.1.10	0.000738449	0.000821396	0.00066762	0.000731741	0.00069803	0.000656502	0.000745281	0.000622383	0.000676369	0.000647717	0.000785603	0.00066947	0.00069854	0.000753789	0.000776729	0.000731158	Thiazole synthase
EC:1.1.1.157	0.000695736	0.000611694	0.000635385	0.000684264	0.000745129	0.000667802	0.000612698	0.000874463	0.000772414	0.000673283	0.000631966	0.000764162	0.000775731	0.000596967	0.000767688	0.000798609	3-hydroxybutyryl-CoA dehydrogenase
EC:4.1.2.17	0.000795571	0.000619544	0.000656102	0.000626723	0.000800817	0.000835438	0.000628803	0.000849338	0.000743513	0.000676644	0.000720611	0.000724263	0.000788108	0.000577622	0.000574451	0.000607195	L-fuculose-phosphate aldolase
EC:2.7.7.63	0.000713996	0.000765992	0.000742422	0.000794981	0.000611739	0.000668575	0.000735049	0.000601075	0.000580747	0.000793064	0.000619091	0.000636688	0.000642996	0.000824517	0.000716758	0.000630712	Lipoate--protein ligase
EC:4.3.1.3	0.000680935	0.000665399	0.000696489	0.000577755	0.000538518	0.000810898	0.000811327	0.000554047	0.000612449	0.000783665	0.000763797	0.000734818	0.000530063	0.000781995	0.000737996	0.000729677	Histidine ammonia-lyase
EC:5.3.1.17	0.000676879	0.00081091	0.000747227	0.000649729	0.000613722	0.000545482	0.00091833	0.000586233	0.00066402	0.000649253	0.000793773	0.00059695	0.000634858	0.000769775	0.000693405	0.000634362	5-dehydro-4-deoxy-D-glucuronate isomerase
EC:2.7.1.107	0.000620502	0.000738731	0.000623405	0.00085973	0.00069412	0.000836975	0.000852317	0.000665989	0.000555694	0.000562019	0.00070385	0.000546288	0.000659204	0.000678363	0.000747882	0.000649718	Diacylglycerol kinase (ATP)
EC:3.4.14.4	0.000640356	0.000796351	0.000788782	0.000703116	0.000574874	0.000550337	0.000745182	0.00056894	0.000618666	0.000758662	0.000695937	0.00070207	0.000572318	0.000813634	0.000709112	0.000690002	Dipeptidyl-peptidase III
EC:2.3.1.29	0.000770993	0.000698935	0.000712185	0.000566967	0.000584493	0.000480819	0.000737068	0.000597501	0.000650629	0.00076907	0.000704479	0.000796369	0.000571278	0.000775023	0.000698928	0.000731527	Glycine C-acetyltransferase
EC:3.2.1.40	0.000831657	0.00079806	0.000737005	0.000398441	0.000731571	0.00052616	0.000582787	0.000509644	0.000731112	0.000779831	0.0006451	0.000600106	0.000636466	0.000915353	0.000654361	0.000702194	Alpha-L-rhamnosidase
EC:3.5.1.53	0.000556236	0.000757949	0.000718604	0.000710144	0.000651077	0.000551146	0.000722078	0.00055061	0.000626562	0.000706143	0.000777329	0.000663998	0.000629206	0.000807415	0.000709776	0.000706438	N-carbamoylputrescine amidase
EC:1.1.1.290	0.000648924	0.00079206	0.000784462	0.000701642	0.000558232	0.000538201	0.000732611	0.00053722	0.000612502	0.000750745	0.000691152	0.000687877	0.000569635	0.00080669	0.000717858	0.000706285	4-phosphoerythronate dehydrogenase
EC:2.7.7.62	0.000582372	0.000604735	0.000641327	0.000596769	0.000703864	0.000625122	0.000755582	0.000803983	0.000678229	0.00063792	0.000707667	0.00073642	0.000708363	0.000641256	0.000660137	0.000646331	Adenosylcobinamide-phosphate guanylyltransferase
EC:2.7.1.156	0.000582372	0.000604735	0.000641327	0.000596769	0.000703864	0.000625122	0.000755582	0.000803699	0.000678229	0.00063792	0.000707667	0.00073642	0.000708363	0.000641256	0.000660137	0.000646331	Adenosylcobinamide kinase
EC:6.3.1.10	0.000672057	0.000599889	0.000628911	0.000595766	0.000684157	0.000627568	0.000738148	0.000769263	0.000664687	0.000632797	0.000702219	0.00073702	0.000691767	0.000630562	0.00066323	0.000646446	Adenosylcobinamide-phosphate synthase
EC:3.5.4.28	0.000837114	0.000654116	0.000595911	0.000595764	0.000706078	0.000808605	0.000565305	0.000750288	0.00085841	0.000692276	0.000597498	0.000638417	0.000694815	0.000524313	0.000540498	0.000597298	S-adenosylhomocysteine deaminase
EC:3.5.4.31	0.000837114	0.000654116	0.000595911	0.000595764	0.000706078	0.000808605	0.000565305	0.000750288	0.00085841	0.000692276	0.000597498	0.000638417	0.000694815	0.000524313	0.000540498	0.000597298	S-methyl-5'-thioadenosine deaminase
EC:5.1.3.4	0.000727452	0.000607313	0.000726576	0.000569924	0.000740617	0.000603703	0.000598123	0.000725122	0.000786679	0.000689467	0.000643465	0.000668225	0.000758697	0.000649165	0.000548525	0.000610743	L-ribulose-5-phosphate 4-epimerase
EC:2.7.8.26	0.000576383	0.000590022	0.000627223	0.000601478	0.000695434	0.000620453	0.000741694	0.000793758	0.000660535	0.000623172	0.000678243	0.00071775	0.000685099	0.000612583	0.000636328	0.000626639	Adenosylcobinamide-GDP ribazoletransferase
EC:2.6.1.85	0.000725921	0.000614817	0.000583059	0.000589143	0.000539616	0.000618778	0.000643564	0.000550046	0.000579286	0.000790118	0.000614214	0.000720001	0.000554242	0.000750592	0.000690109	0.000807035	Aminodeoxychorismate synthase
EC:6.3.5.10	0.000563339	0.00058442	0.000620725	0.000583139	0.000681405	0.000611159	0.000729807	0.000764632	0.00065317	0.000617932	0.000672242	0.000705668	0.000680578	0.000605105	0.000628487	0.000613464	Adenosylcobyric acid synthase (glutamine-hydrolyzing)
EC:2.7.7.23	0.000606788	0.000542007	0.000559437	0.000654223	0.0007464	0.000822578	0.000577483	0.00075427	0.000687888	0.000602461	0.000586648	0.00064377	0.000700545	0.00056038	0.000609436	0.00064165	UDP-N-acetylglucosamine diphosphorylase
EC:1.1.1.27	0.000544352	0.000508449	0.000638742	0.000744402	0.000658684	0.000836793	0.000697376	0.000772449	0.000560672	0.000625433	0.000584915	0.000626143	0.000728837	0.000594666	0.000641597	0.000535726	L-lactate dehydrogenase
EC:2.5.1.30	0.000607385	0.000541896	0.000616815	0.000617431	0.000719693	0.00067172	0.000580658	0.000801276	0.000756162	0.00062517	0.000584988	0.00067582	0.000755061	0.000570143	0.000557028	0.000551226	Heptaprenyl diphosphate synthase
EC:6.3.3.3	0.000646018	0.000752053	0.000619794	0.00065807	0.000661859	0.000588664	0.000716857	0.000543046	0.000602836	0.000560301	0.000748804	0.000547698	0.000622939	0.000698159	0.00070108	0.000616713	Dethiobiotin synthase
EC:4.1.1.98	0.000823469	0.000669162	0.000510324	0.000587497	0.000661151	0.000595542	0.000549606	0.000647694	0.000560479	0.000558945	0.000751605	0.000690416	0.000716999	0.000580164	0.000599133	0.000662116	4-hydroxy-3-polyprenylbenzoate decarboxylase
EC:2.5.1.105	0.000659189	0.000553987	0.000636358	0.000536077	0.000662317	0.00082437	0.000754571	0.000767142	0.000677504	0.000676953	0.000619019	0.000645489	0.000612555	0.000522966	0.000498609	0.00051087	5'-phosphate synthase
EC:2.5.1.61	0.000628693	0.000531167	0.000560827	0.000592206	0.000762843	0.000758714	0.000570016	0.000748931	0.000705308	0.000580416	0.000664869	0.000657343	0.000674834	0.00049865	0.000567798	0.00059279	Hydroxymethylbilane synthase
EC:2.4.2.21	0.000562962	0.000565468	0.000609961	0.00057396	0.000668064	0.000589566	0.000716547	0.000739405	0.000633169	0.000597409	0.000659138	0.000679819	0.000651358	0.000585139	0.000607416	0.000606853	Nicotinate-nucleotide--dimethylbenzimidazole phosphoribosyltransferase
EC:3.5.1.16	0.000700941	0.000760879	0.000708503	0.00063207	0.000557679	0.000591727	0.000753594	0.000552548	0.000576375	0.000569959	0.000626097	0.00058851	0.000551625	0.000653341	0.000670697	0.000597103	Acetylornithine deacetylase
EC:1.1.1.14	0.000726289	0.000561388	0.000667584	0.00046806	0.000673527	0.000579572	0.00051561	0.000724336	0.000743502	0.000694105	0.000585207	0.000661765	0.000696141	0.000581707	0.000516602	0.00054618	L-iditol 2-dehydrogenase
EC:2.6.1.17	0.00061633	0.000530226	0.000597751	0.000596941	0.000654793	0.000693553	0.000536503	0.00075553	0.000698295	0.000610541	0.000541848	0.000668199	0.000688271	0.000493515	0.000628559	0.000658314	Succinyldiaminopimelate transaminase
EC:2.8.1.8	0.000748454	0.000597896	0.00059264	0.000554658	0.000498074	0.000624241	0.00066015	0.000482582	0.00055363	0.000739755	0.000632451	0.000672531	0.000477295	0.000717919	0.000666962	0.000727642	Lipoyl synthase
EC:2.7.7.85	0.000584589	0.000518547	0.000599811	0.000589884	0.000692543	0.000663629	0.000559774	0.000772232	0.000737115	0.000617331	0.000571187	0.000655342	0.000730167	0.000547792	0.000541301	0.000525416	Diadenylate cyclase
EC:3.1.3.73	0.0005518	0.000545551	0.000623315	0.000539197	0.000640283	0.0005259	0.000719064	0.000745296	0.00064237	0.000574864	0.000673612	0.000675326	0.000637433	0.000566585	0.000619206	0.000616213	Adenosylcobalamin/alpha-ribazole phosphatase
EC:1.15.1.2	0.000606376	0.000537861	0.00057656	0.00054343	0.000711171	0.000671382	0.00053204	0.00075899	0.000749465	0.000632858	0.000577399	0.000654615	0.000722803	0.000541462	0.000523646	0.000527343	Superoxide reductase
EC:4.1.3.36	0.000504473	0.000687416	0.000705597	0.000672875	0.000537794	0.000633744	0.000703752	0.000484657	0.000548142	0.000693285	0.000611285	0.000570162	0.000480332	0.000736794	0.000673354	0.000623718	1,4-dihydroxy-2-naphthoyl-CoA synthase
EC:3.5.1.2	0.000640561	0.000750995	0.000692752	0.000656964	0.000566124	0.000553929	0.000776374	0.000573332	0.00050884	0.000580944	0.000615176	0.000538953	0.000548753	0.000656714	0.000642806	0.000532771	Glutaminase
EC:3.1.1.11	0.00070293	0.000672209	0.000630306	0.000447861	0.000665231	0.000464731	0.00100604	0.000499128	0.000586567	0.000634037	0.000664529	0.000427467	0.00052591	0.000779917	0.000492903	0.000553711	Pectinesterase
EC:3.2.1.4	0.000550495	0.000624682	0.000477288	0.000524371	0.000472976	0.000603244	0.000519111	0.000626719	0.000565383	0.000597423	0.000611679	0.000692098	0.000747846	0.000633976	0.000651272	0.000700386	Cellulase
EC:2.7.1.56	0.00054217	0.00048725	0.000589834	0.000613006	0.000665841	0.000615649	0.000546235	0.000711317	0.000708112	0.000579372	0.000547908	0.00059682	0.000709511	0.000542037	0.00057605	0.000565422	1-phosphofructokinase
EC:2.1.1.132	0.000583776	0.000542624	0.000606324	0.000565413	0.000647215	0.000559184	0.000698228	0.00073221	0.000562448	0.000568666	0.000587896	0.00062653	0.000685216	0.000545478	0.000546375	0.00054014	Precorrin-6B C(5,15)-methyltransferase (decarboxylating)
EC:2.1.1.217	0.000499377	0.000504399	0.000590051	0.000589701	0.000691363	0.000631906	0.00054762	0.000765039	0.000727646	0.000596045	0.000537363	0.000622148	0.000718608	0.000522124	0.000523179	0.000517762	tRNA (adenine(22)-N(1))-methyltransferase
EC:3.2.2.4	0.00055639	0.000662203	0.000672873	0.00066514	0.000499818	0.000481939	0.000638319	0.0004373	0.000535816	0.00066815	0.000601114	0.000590408	0.000480475	0.00073058	0.000710429	0.000705627	AMP nucleosidase
EC:2.1.1.197	0.000638494	0.000708456	0.000597825	0.000656571	0.000569166	0.000454101	0.000637548	0.000474092	0.000556688	0.000492915	0.000683491	0.00050491	0.000578082	0.000630862	0.000719735	0.000710751	Malonyl-[acyl-carrier protein] O-methyltransferase
EC:1.1.1.58	0.000547006	0.000672805	0.000760879	0.000626629	0.000629682	0.000532726	0.00073299	0.000645983	0.000524454	0.000556053	0.000603289	0.000557481	0.000592369	0.000595696	0.000550347	0.000501801	Tagaturonate reductase
EC:5.4.4.2	0.000534287	0.000669214	0.000677755	0.000661108	0.000514887	0.000488617	0.000648031	0.000457403	0.000544577	0.000668848	0.000601159	0.000570709	0.000479605	0.000732182	0.000676922	0.000675997	Isochorismate synthase
EC:3.2.1.25	0.000759758	0.000642892	0.000753286	0.000373634	0.000689749	0.000475244	0.000506756	0.000569482	0.000583024	0.000694979	0.00049938	0.000624075	0.000568253	0.000748589	0.000457656	0.000554656	Beta-mannosidase
EC:2.2.1.9	0.000493086	0.000673234	0.000678857	0.00065817	0.000529681	0.000500675	0.000667534	0.000471809	0.000545789	0.000668802	0.0006036	0.000570477	0.00048852	0.000738866	0.000652281	0.000625501	synthase
EC:1.4.1.1	0.000629996	0.000720965	0.000627743	0.000655641	0.000592885	0.000563227	0.0007352	0.000558333	0.000529014	0.000510233	0.000567889	0.000512426	0.000510216	0.000592076	0.00061701	0.000477549	Alanine dehydrogenase
EC:2.7.1.90	0.000476939	0.00065475	0.000657299	0.000627762	0.000489028	0.00047896	0.000628863	0.000442039	0.000526189	0.000653745	0.000586789	0.000581769	0.000471859	0.000720999	0.000633965	0.000616928	Diphosphate--fructose-6-phosphate 1-phosphotransferase
EC:4.2.1.49	0.000649683	0.000547847	0.000565654	0.000483183	0.000452829	0.000384452	0.000599717	0.000452019	0.000548499	0.000674306	0.000629849	0.000661621	0.000467349	0.000689489	0.000632312	0.000695685	Urocanate hydratase
EC:2.4.1.187	0.000546823	0.000514408	0.000582567	0.000548593	0.000635267	0.000605823	0.000710979	0.000696211	0.000586845	0.000591163	0.000499414	0.000537171	0.000575579	0.000552434	0.000460698	0.000518495	mannosaminyltransferase
EC:3.2.2.20	0.000694045	0.000523956	0.000496708	0.000588876	0.000609386	0.000568354	0.000664011	0.000586644	0.000651901	0.000548506	0.000502638	0.000508447	0.000517283	0.000516437	0.000578694	0.000577382	DNA-3-methyladenine glycosylase I
EC:2.7.4.9	0.000649711	0.000556679	0.000432166	0.000602498	0.000560937	0.000714184	0.00053713	0.000591036	0.000506686	0.000523383	0.000572725	0.000574874	0.000630299	0.000531721	0.000582007	0.000554496	dTMP kinase
EC:5.4.3.8	0.000533254	0.000481917	0.000518493	0.000516362	0.000709038	0.000729614	0.000515391	0.000684795	0.000638528	0.000542087	0.000538288	0.000592377	0.000564928	0.00045655	0.000516564	0.000556546	Glutamate-1-semialdehyde 2,1-aminomutase
EC:3.5.2.7	0.000645144	0.000544413	0.000562219	0.000484497	0.000451087	0.000386308	0.000595927	0.000451792	0.000541008	0.000669364	0.000613442	0.000655955	0.000463919	0.000679366	0.000622663	0.000693945	Imidazolonepropionase
EC:2.1.1.195	0.000491304	0.000508887	0.00056181	0.000542549	0.000633816	0.000578867	0.000683796	0.000718172	0.0005332	0.000564826	0.000561505	0.000602082	0.000599216	0.000503222	0.000494986	0.0004694	Cobalt-precorrin-5B (C(1))-methyltransferase
EC:3.2.1.41	0.000538723	0.000699018	0.000626952	0.000553765	0.000529225	0.000503768	0.000647091	0.000464639	0.000565073	0.000551951	0.000561871	0.000464538	0.000513407	0.000668424	0.000612552	0.000559614	Pullulanase
EC:1.17.99.6	0.000561927	0.000640454	0.000642244	0.000650471	0.00043154	0.000435146	0.000461298	0.000446123	0.000521294	0.000602677	0.000536471	0.000638838	0.000470398	0.000628752	0.000678275	0.000675615	Epoxyqueuosine reductase
EC:1.12.99.6	0.000370865	0.000794009	0.000668502	0.000856024	0.000556515	0.000953427	0.000623365	0.000526018	0.000393991	0.000522962	0.000441715	0.000353024	0.000482753	0.000548187	0.000652869	0.000417046	Hydrogenase (acceptor)
EC:3.5.1.10	0.00057026	0.000667258	0.000548206	0.000659359	0.000568339	0.000511705	0.000636674	0.000474198	0.000466462	0.000479518	0.000605013	0.000465191	0.000546842	0.000592873	0.000606571	0.000601022	Formyltetrahydrofolate deformylase
EC:5.3.1.4	0.000520814	0.000526668	0.000647545	0.000472798	0.000695093	0.000496566	0.00054589	0.00064334	0.000685304	0.000543104	0.00055098	0.000536094	0.000574201	0.000536745	0.000442106	0.000499865	L-arabinose isomerase
EC:4.1.3.38	0.000572256	0.000528942	0.000515252	0.000495252	0.000463136	0.000497766	0.000553363	0.000442914	0.00051299	0.000699546	0.000542958	0.000615661	0.000472168	0.000672204	0.000601125	0.000714348	Aminodeoxychorismate lyase
EC:4.2.1.126	0.000669315	0.000669082	0.000623811	0.000622959	0.000563184	0.000522394	0.000725471	0.000513088	0.000492794	0.000496352	0.000530507	0.000425042	0.000472654	0.000582183	0.000604954	0.000457063	N-acetylmuramic acid 6-phosphate etherase
EC:2.3.1.182	0.000560053	0.000711903	0.00065544	0.000559581	0.000502853	0.000440258	0.000676818	0.000492193	0.00052948	0.000501109	0.000578169	0.000510324	0.0004969	0.000600806	0.000587143	0.000508068	(R)-citramalate synthase
EC:3.2.1.78	0.000527182	0.000689204	0.000623771	0.000625805	0.000541148	0.000482654	0.000872792	0.00056464	0.000476822	0.000496232	0.000549552	0.000445894	0.000437314	0.000553595	0.000550501	0.000455732	Mannan endo-1,4-beta-mannosidase
EC:2.7.4.6	0.000588213	0.000503878	0.00047664	0.000525051	0.000505166	0.000599008	0.000416875	0.000363238	0.000498851	0.00063584	0.000626127	0.000577257	0.00052838	0.00068036	0.000594227	0.000672331	Nucleoside-diphosphate kinase
EC:4.2.1.24	0.000512133	0.000455609	0.00049721	0.000507266	0.000695161	0.000715839	0.000494945	0.000668502	0.000617152	0.000523423	0.000507949	0.000574498	0.000567489	0.000417587	0.000489127	0.000514618	Porphobilinogen synthase
EC:5.5.1.4	0.000459076	0.000634763	0.000633922	0.00059983	0.000459031	0.000459799	0.000600979	0.000402827	0.000499732	0.000637075	0.000565383	0.000530364	0.000453974	0.000704994	0.000592015	0.000576449	Inositol-3-phosphate synthase
EC:4.99.1.4	0.000534086	0.000439726	0.000505295	0.000539815	0.00063393	0.000573418	0.000464311	0.000678212	0.000632772	0.000538539	0.000474689	0.000596249	0.000566329	0.000426329	0.000509983	0.000573424	Sirohydrochlorin ferrochelatase
EC:2.7.7.12	0.000451784	0.000446236	0.000544898	0.000544917	0.000640502	0.000584735	0.000501844	0.000689745	0.000670567	0.000538734	0.00049632	0.000554879	0.000633291	0.000464008	0.000467766	0.000462024	UDP-glucose--hexose-1-phosphate uridylyltransferase
EC:2.1.2.5	0.000531074	0.000536772	0.000564917	0.000434556	0.000433126	0.000502193	0.000615854	0.000447199	0.000516374	0.000667276	0.00060759	0.000605215	0.000438918	0.000663346	0.00053895	0.000574898	Glutamate formimidoyltransferase
EC:1.3.1.76	0.000531981	0.000437905	0.000504306	0.000539729	0.000631521	0.000573211	0.000464254	0.000678092	0.000627113	0.000537277	0.000473682	0.000595009	0.000564892	0.000425072	0.000508827	0.000571513	Precorrin-2 dehydrogenase
EC:1.1.1.49	0.000623861	0.000631348	0.00059774	0.000674975	0.000487754	0.000477826	0.00064301	0.000435489	0.000464306	0.000483192	0.000497003	0.000402854	0.000498451	0.000594398	0.000628015	0.000588946	Glucose-6-phosphate dehydrogenase (NADP(+))
EC:1.1.1.363	0.000623861	0.000631348	0.00059774	0.000674975	0.000487754	0.000477826	0.00064301	0.000435489	0.000464306	0.000483192	0.000497003	0.000402854	0.000498451	0.000594398	0.000628015	0.000588946	Glucose-6-phosphate dehydrogenase (NAD(P)(+))
EC:1.1.1.343	0.000553105	0.000641728	0.00061457	0.000645138	0.000527336	0.000491154	0.000687804	0.000462934	0.000485349	0.00049015	0.000536417	0.000413446	0.0005042	0.000612936	0.000584661	0.000482641	Phosphogluconate dehydrogenase (NAD(+)-dependent, decarboxylating)
EC:1.1.1.44	0.000553105	0.000641728	0.00061457	0.000645138	0.000527336	0.000491154	0.000687804	0.000462934	0.000485349	0.00049015	0.000536417	0.000413446	0.0005042	0.000612936	0.000584661	0.000482641	Phosphogluconate dehydrogenase (NADP(+)-dependent, decarboxylating)
EC:6.3.5.9	0.000437095	0.000466828	0.000503251	0.00053354	0.000589392	0.000608999	0.00066725	0.000678665	0.000478467	0.000548394	0.000528883	0.000549599	0.000552958	0.000474468	0.000476918	0.000458372	Hydrogenobyrinic acid a,c-diamide synthase (glutamine-hydrolyzing)
EC:6.3.5.11	0.000437095	0.000466828	0.000503251	0.00053354	0.000589392	0.000608999	0.00066725	0.000678665	0.000478467	0.000548394	0.000528883	0.000549599	0.000552958	0.000474468	0.000476918	0.000458372	Cobyrinate a,c-diamide synthase (glutamine-hydrolyzing)
EC:3.2.1.172	0.000646894	0.000542677	0.000523164	0.000375411	0.000527317	0.000391047	0.000792776	0.000456749	0.000531413	0.000521566	0.000646611	0.000463269	0.000498025	0.000618007	0.000468932	0.000505141	Unsaturated rhamnogalacturonyl hydrolase
EC:3.2.1.177	0.000560827	0.000526125	0.000483898	0.000385591	0.000572319	0.000390184	0.00059294	0.000411068	0.000645597	0.000474681	0.000632871	0.000442556	0.000517564	0.0006606	0.000582896	0.000617295	Alpha-D-xyloside xylohydrolase
EC:3.4.13.19	0.000541589	0.000431496	0.000525775	0.000475974	0.000590147	0.000506447	0.00043309	0.000640538	0.000656733	0.000526248	0.000484081	0.000573621	0.000600804	0.000440444	0.000482756	0.000501223	Membrane dipeptidase
EC:4.2.1.1	0.000596865	0.000512485	0.00040662	0.000490535	0.000561783	0.000599413	0.00061488	0.000471181	0.000469732	0.000471812	0.0005694	0.00046748	0.000511772	0.000519539	0.000538127	0.000573461	Carbonate dehydratase
EC:1.2.99.2	0.000846523	0.000476702	0.00043513	0.000417379	0.000411622	0.000567681	0.000385184	0.000512033	0.000471058	0.000583634	0.000513859	0.000564555	0.000641516	0.000478109	0.000551613	0.000431849	Carbon-monoxide dehydrogenase (acceptor)
EC:4.1.1.15	0.000545263	0.000681227	0.000625982	0.00055985	0.00048881	0.000442011	0.000664704	0.000485707	0.000441829	0.000484081	0.000502706	0.000441518	0.000465147	0.000561793	0.000519811	0.000435683	Glutamate decarboxylase
EC:3.4.24.78	0.000426358	0.000437975	0.000515566	0.000459356	0.000609718	0.000529315	0.000465261	0.000697289	0.000638183	0.000524182	0.000475164	0.00057301	0.000599822	0.000429192	0.000418378	0.000447939	GPR endopeptidase
EC:3.4.21.116	0.00042451	0.00043622	0.000514206	0.000451796	0.000605927	0.000526546	0.000463223	0.000694599	0.000635885	0.000522689	0.000473721	0.00057221	0.000593706	0.000423462	0.000417191	0.000443969	SpoIVB peptidase
EC:1.5.1.39	0.000366604	0.000556391	0.000557214	0.000582389	0.000472287	0.000495222	0.000401186	0.000438822	0.000599774	0.000594244	0.000477692	0.000527016	0.000453733	0.000581634	0.000570172	0.000554695	FMN reductase (NAD(P)H)
EC:5.3.1.28	0.000427078	0.000429702	0.000473998	0.00043088	0.000707581	0.00059795	0.000445738	0.000608915	0.000588916	0.000433463	0.000602087	0.000515391	0.000614595	0.000398562	0.000415395	0.000462977	D-sedoheptulose 7-phosphate isomerase
EC:1.2.1.70	0.00047305	0.000416917	0.000470812	0.000471382	0.000662352	0.000685705	0.00046859	0.000631144	0.000581043	0.000488353	0.000476496	0.000510737	0.000502687	0.00038601	0.000436966	0.000475058	Glutamyl-tRNA reductase
EC:2.1.3.11	0.000471852	0.000644816	0.000599634	0.000548618	0.000511026	0.000424189	0.000677033	0.000459961	0.000487348	0.000441402	0.000531495	0.00042135	0.000426753	0.000541156	0.000547754	0.00044671	N-succinylornithine carbamoyltransferase
EC:4.1.1.81	0.000439298	0.000491401	0.00041676	0.00044818	0.000509013	0.00049478	0.00058938	0.000517069	0.000556523	0.000488735	0.000590032	0.0004907	0.000554735	0.000501023	0.000512469	0.000485345	Threonine-phosphate decarboxylase
EC:3.4.17.13	0.000582604	0.000614935	0.000579178	0.000611745	0.000490873	0.000572896	0.000680597	0.000465876	0.000400508	0.000455412	0.000456748	0.000376236	0.000379126	0.000494619	0.000555721	0.000449119	Muramoyltetrapeptide carboxypeptidase
EC:4.99.1.3	0.000434725	0.000463151	0.000359598	0.000542292	0.000500225	0.000591526	0.0007757	0.000562118	0.000448434	0.000527117	0.000564431	0.000446943	0.000477027	0.000430708	0.00052754	0.00041771	Sirohydrochlorin cobaltochelatase
EC:3.3.1.1	0.000685426	0.000516888	0.000439264	0.00042934	0.000531123	0.000495327	0.000399153	0.000478583	0.000574973	0.00052507	0.000418026	0.000494209	0.000491517	0.000479691	0.000489478	0.000521442	Adenosylhomocysteinase
EC:1.1.1.77	0.000472369	0.000469375	0.000589737	0.000475183	0.00056295	0.000407127	0.000667027	0.000595973	0.00047533	0.000474915	0.000529615	0.00048924	0.000513737	0.000484816	0.000370501	0.000406914	Lactaldehyde reductase
EC:1.3.1.22	0.00052626	0.00066199	0.000606098	0.000540142	0.000469261	0.000423446	0.000649417	0.000467411	0.000422118	0.000459488	0.000487821	0.000423086	0.000447278	0.000538351	0.000485458	0.000416963	3-oxo-5-alpha-steroid 4-dehydrogenase (NADP(+))
EC:1.8.98.1	0.000612631	0.000594623	0.00047928	0.000424756	0.000459185	0.000561148	0.00049199	0.000563353	0.0004205	0.000548495	0.000457973	0.000563382	0.000486697	0.000479278	0.000396925	0.000404518	CoB--CoM heterodisulfide reductase
EC:2.7.1.25	0.000436462	0.000462812	0.000426651	0.000437145	0.000475554	0.000426309	0.000502458	0.000363382	0.000488715	0.000604557	0.000616016	0.000524073	0.000465373	0.00063245	0.000483026	0.000569312	Adenylyl-sulfate kinase
EC:4.1.1.37	0.000603957	0.000443025	0.000394643	0.000441668	0.000509568	0.000438161	0.00044477	0.000439173	0.000478481	0.000352994	0.000764026	0.000457919	0.000607522	0.00048013	0.00047031	0.000543871	Uroporphyrinogen decarboxylase
EC:3.5.1.44	0.000432627	0.00043989	0.000479963	0.000463551	0.000588198	0.000562	0.000425972	0.000667839	0.000574781	0.000520745	0.000374431	0.000546878	0.000557546	0.000411329	0.000411206	0.000440287	Protein-glutamine glutaminase
EC:5.4.2.7	0.000500258	0.000400282	0.000502539	0.000458571	0.000568461	0.000492445	0.000416428	0.000604125	0.000622671	0.000489642	0.000456679	0.000554919	0.000563557	0.000418564	0.000382988	0.000427287	Phosphopentomutase
EC:2.7.2.2	0.00057747	0.000404447	0.000532449	0.000411935	0.000566643	0.000484757	0.000407759	0.000618179	0.000607102	0.000495438	0.00043083	0.000514061	0.000562997	0.000378842	0.000408567	0.000444236	Carbamate kinase
EC:2.7.1.39	0.000529744	0.000473551	0.000364661	0.000555513	0.000485404	0.000578837	0.000470155	0.000526379	0.000429761	0.000398605	0.00050357	0.000483395	0.000578438	0.000442747	0.000533115	0.000530694	Homoserine kinase
EC:5.1.3.8	0.000465114	0.000621742	0.000566729	0.000567009	0.000499581	0.000444913	0.000669597	0.000492518	0.000410798	0.000436867	0.00046192	0.000374476	0.000417457	0.00051547	0.000495688	0.000391727	N-acylglucosamine 2-epimerase
EC:1.2.1.2	0.000443427	0.000456904	0.000235494	0.000549966	0.00056312	0.00085062	0.00041144	0.000439057	0.000360378	0.000436296	0.000538468	0.000383298	0.000518555	0.000419043	0.000515557	0.000605021	Formate dehydrogenase
EC:3.4.11.21	0.000395092	0.000400975	0.000479056	0.000424313	0.000590573	0.000534109	0.000411564	0.000616924	0.000625213	0.000500953	0.000436689	0.000506248	0.000548025	0.000394679	0.000382572	0.000431145	Aspartyl aminopeptidase
EC:5.1.3.32	0.000536935	0.000487444	0.000519483	0.000318331	0.000435142	0.000329981	0.00035316	0.000271964	0.000500292	0.000611326	0.000506249	0.000517095	0.000449977	0.000706426	0.00047168	0.000595352	L-rhamnose mutarotase
EC:4.2.2.8	0.000501322	0.000459158	0.000455262	0.000459423	0.000464831	0.000404589	0.00119294	0.000515076	0.000355585	0.000512994	0.000547455	0.000332799	0.00030675	0.000460467	0.00035239	0.000331059	Heparin-sulfate lyase
EC:3.2.1.50	0.000543849	0.000652407	0.000606654	0.000466181	0.000521086	0.000406909	0.000436912	0.000346077	0.000441051	0.000464935	0.000441242	0.000347935	0.000472713	0.000621342	0.000456662	0.000453504	Alpha-N-acetylglucosaminidase
EC:6.2.1.5	0.000826362	0.000471034	0.000412451	0.000435017	0.000431794	0.000637544	0.000377139	0.000296363	0.000371681	0.000490086	0.000378633	0.000395643	0.000382409	0.000515638	0.000552317	0.00061311	Succinate--CoA ligase (ADP-forming)
EC:5.1.3.9	0.000449151	0.000375642	0.000520411	0.000505103	0.000551625	0.000469472	0.000417867	0.000566339	0.000598549	0.000454675	0.000429791	0.000464781	0.000552166	0.000394529	0.00037068	0.000433526	N-acylglucosamine-6-phosphate 2-epimerase
EC:2.4.1.129	0.000353906	0.000393531	0.000475604	0.00048671	0.000565282	0.000514458	0.000433957	0.000620616	0.000569872	0.000475549	0.000414688	0.000484209	0.000511559	0.000372259	0.000392781	0.000413101	Peptidoglycan glycosyltransferase
EC:3.1.12.1	0.000377252	0.000382346	0.000500039	0.000394092	0.000549069	0.000566106	0.000465355	0.000587888	0.00056701	0.000464266	0.000444461	0.000472879	0.000467438	0.000376531	0.000369538	0.000405247	5' to 3' exodeoxyribonuclease (nucleoside 3'-phosphate-forming)
EC:3.2.1.89	0.000295914	0.000337926	0.000532241	0.000442201	0.000472119	0.000409693	0.000511489	0.000499759	0.000563017	0.000574483	0.000449781	0.000557042	0.000370177	0.000477509	0.000388902	0.000487579	Arabinogalactan endo-beta-1,4-galactanase
EC:3.2.1.35	0.000347175	0.000690506	0.00061744	0.000683677	0.000436395	0.000464002	0.000491088	0.000408852	0.00037435	0.00036291	0.000406528	0.000323196	0.000430396	0.000517971	0.00057706	0.000392551	Hyaluronoglucosaminidase
EC:3.7.1.12	0.000413947	0.000396201	0.00044225	0.000441332	0.000484627	0.000478643	0.000409279	0.000591583	0.000417334	0.0004624	0.000421202	0.000528577	0.000529163	0.000389288	0.000429843	0.000426467	Cobalt-precorrin 5A hydrolase
EC:5.4.99.21	0.000453938	0.000343952	0.00045875	0.000436851	0.00052483	0.000519092	0.000401986	0.000546924	0.000550374	0.00042801	0.000404463	0.000455415	0.000480237	0.000318244	0.000414906	0.000489721	23S rRNA pseudouridine(2604) synthase
EC:3.6.3.29	0.000482294	0.000423195	0.000322508	0.000453559	0.00044761	0.000671034	0.000403926	0.000449132	0.000402919	0.00040881	0.000522332	0.000417661	0.000530486	0.000369034	0.000445673	0.000451571	Molybdate-transporting ATPase
EC:5.4.99.60	0.000394777	0.000394487	0.000443247	0.000435266	0.000486937	0.000481452	0.000412356	0.000594514	0.000417156	0.000462647	0.000421678	0.000528584	0.000528389	0.000387158	0.00040903	0.000404349	Cobalt-precorrin-8 methylmutase
EC:5.4.99.61	0.000394777	0.000394487	0.000443247	0.000435266	0.000486937	0.000481452	0.000412356	0.000594514	0.000417156	0.000462647	0.000421678	0.000528584	0.000528389	0.000387158	0.00040903	0.000404349	Precorrin-8X methylmutase
EC:2.1.1.133	0.000343681	0.000395414	0.000430779	0.000442073	0.000495854	0.000489509	0.000421171	0.000608747	0.000418965	0.000459592	0.000420998	0.000531451	0.000527794	0.000396703	0.000412287	0.000400459	Precorrin-4 C(11)-methyltransferase
EC:2.1.1.271	0.000343681	0.000395414	0.000430779	0.000442073	0.000495854	0.000489509	0.000421171	0.000608747	0.000418965	0.000459592	0.000420998	0.000531451	0.000527794	0.000396703	0.000412287	0.000400459	Cobalt-precorrin-4 methyltransferase
EC:2.3.1.157	0.000475548	0.000403927	0.000285992	0.000506766	0.000448524	0.000626352	0.000402399	0.000444298	0.000378172	0.000399288	0.000453104	0.000409533	0.000515058	0.000427033	0.000488958	0.00046772	Glucosamine-1-phosphate N-acetyltransferase
EC:2.1.1.131	0.000338051	0.000386176	0.000422804	0.00043294	0.000485771	0.000477755	0.000409676	0.000591158	0.000410196	0.000452442	0.000412561	0.000520782	0.000517186	0.000381706	0.000402729	0.000394354	Precorrin-3B C(17)-methyltransferase
EC:4.1.1.35	0.000509685	0.000514291	0.000442693	0.000408049	0.000460546	0.000420144	0.000617889	0.000462291	0.000380872	0.000440487	0.000421953	0.00037915	0.000390101	0.00045008	0.000362839	0.000375757	UDP-glucuronate decarboxylase
EC:2.3.1.181	0.000556796	0.000462117	0.000419123	0.000403489	0.000403728	0.000490409	0.000567437	0.000391798	0.000362128	0.000446936	0.000407683	0.000382873	0.000356219	0.000434796	0.000448379	0.000455254	Lipoyl(octanoyl) transferase
EC:6.2.1.26	0.000391211	0.000569021	0.000530853	0.000463857	0.000425277	0.000477442	0.000433388	0.000354525	0.000418458	0.000386604	0.000421107	0.000356422	0.000388999	0.000488845	0.00050929	0.000427597	o-succinylbenzoate--CoA ligase
EC:3.1.4.16	0.000406426	0.000376435	0.000398099	0.000376452	0.000350044	0.000361439	0.00047418	0.000312121	0.000403658	0.000554331	0.00045282	0.000466975	0.000334086	0.000557534	0.000471801	0.000505237	2',3'-cyclic-nucleotide 2'-phosphodiesterase
EC:3.1.3.6	0.000406426	0.000376435	0.000398099	0.000376452	0.000350044	0.000361439	0.00047418	0.000312121	0.000403658	0.000554331	0.00045282	0.000466975	0.000334086	0.000557534	0.000471801	0.000505237	3'-nucleotidase
EC:2.3.1.18	0.000316104	0.000345197	0.000430576	0.000373621	0.000570448	0.000430885	0.000384636	0.000525072	0.000526369	0.000387017	0.000522196	0.000437034	0.000485905	0.000377865	0.000271711	0.000331934	Galactoside O-acetyltransferase
EC:1.4.7.1	0.000365215	0.000345564	0.000452221	0.000358632	0.000506811	0.00041054	0.000360468	0.000546609	0.000545198	0.00041667	0.000382749	0.000455766	0.000486681	0.000322257	0.000347307	0.000381798	Glutamate synthase (ferredoxin)
EC:3.4.13.22	0.000372661	0.000378147	0.000418952	0.000396106	0.000338349	0.000336648	0.000459298	0.000309468	0.000399217	0.000543486	0.000447039	0.000444519	0.000347722	0.000564012	0.000427165	0.000491023	D-Ala-D-Ala dipeptidase
EC:2.10.1.1	0.000484052	0.00037168	0.000259917	0.000405814	0.000464036	0.000730509	0.000399073	0.000382082	0.000317082	0.000315658	0.000520792	0.000360779	0.000457077	0.000327822	0.000428321	0.000407757	Molybdopterin molybdotransferase
EC:1.9.3.1	0.000795124	0.000288597	0.000230298	0.000536034	0.000330842	0.000177483	0.00023712	0.000244714	0.000311808	0.000228838	0.000376507	0.000468679	0.000341536	0.000271752	0.000770818	0.000967713	Cytochrome-c oxidase
EC:3.1.6.1	0.000511026	0.000474159	0.000454776	0.000363864	0.000474947	0.000329556	0.000590886	0.000378667	0.000393119	0.000423097	0.000408817	0.000319851	0.000322272	0.000458165	0.000368529	0.000362231	Arylsulfatase
EC:5.1.3.6	0.000426503	0.000390167	0.000342478	0.000327626	0.000564224	0.000405341	0.000463052	0.000386101	0.000529231	0.00041913	0.000475333	0.000363936	0.000413486	0.000404239	0.000295749	0.000336102	UDP-glucuronate 4-epimerase
EC:1.11.1.9	0.000464122	0.000374265	0.000393005	0.000401395	0.000338081	0.000293421	0.000280746	0.000275636	0.000383892	0.000506455	0.000362393	0.000427681	0.000386446	0.000535217	0.000450122	0.000614334	Glutathione peroxidase
EC:2.1.1.171	0.000327732	0.00032055	0.000398432	0.000408586	0.000500502	0.000468468	0.000350351	0.000512491	0.000503187	0.000429721	0.000363025	0.000441134	0.000449368	0.000301881	0.000310951	0.000376779	16S rRNA (guanine(966)-N(2))-methyltransferase
EC:4.1.1.12	0.000373691	0.000533084	0.000486603	0.000474432	0.000397888	0.000379625	0.000548672	0.000352307	0.00034025	0.000378107	0.000391453	0.00028714	0.000351965	0.000458823	0.00042742	0.000341733	Aspartate 4-decarboxylase
EC:1.7.99.4	0.00048662	0.000349791	0.000269296	0.000508415	0.000353109	0.000884703	0.000372221	0.00030549	0.000248676	0.000357146	0.000357593	0.000273081	0.000333694	0.000296745	0.000501296	0.000571308	Nitrate reductase
EC:3.2.1.10	0.000350216	0.000307598	0.00043398	0.000365928	0.000501486	0.000425759	0.000346	0.000514442	0.000523444	0.000398953	0.00035793	0.000404611	0.000455097	0.000312163	0.000343823	0.000345037	Oligo-1,6-glucosidase
EC:3.2.1.80	0.000373995	0.000367787	0.000415624	0.000319593	0.000380924	0.000286593	0.000442473	0.000283399	0.0004173	0.000507691	0.00043708	0.000424924	0.000300873	0.000545371	0.000395415	0.000469594	Fructan beta-fructosidase
EC:3.6.1.7	0.000453593	0.000305793	0.000431443	0.000410953	0.000435496	0.000463445	0.000389384	0.000480649	0.000328652	0.000399725	0.000314141	0.000395848	0.00041698	0.000370012	0.000394618	0.000380011	Acylphosphatase
EC:2.4.1.319	0.000407158	0.000542404	0.000494164	0.000434381	0.000389155	0.000346016	0.000372545	0.000331194	0.000363546	0.000360866	0.000362155	0.00031474	0.000384969	0.000473099	0.000434378	0.000377105	Beta-1,4-mannooligosaccharide phosphorylase
EC:2.4.1.320	0.000407158	0.000542404	0.000494164	0.000434381	0.000389155	0.000346016	0.000372545	0.000331194	0.000363546	0.000360866	0.000362155	0.00031474	0.000384969	0.000473099	0.000434378	0.000377105	1,4-beta-mannosyl-N-acetylglucosamine phosphorylase
EC:3.4.21.105	0.000395479	0.000340879	0.000469269	0.000371589	0.000412101	0.000362087	0.000368579	0.000455197	0.000369349	0.000411909	0.000393846	0.000414339	0.000459985	0.000402384	0.0003402	0.00034504	Rhomboid protease
EC:3.2.1.45	0.000354065	0.000531367	0.000489707	0.000436552	0.000412341	0.000347178	0.000396837	0.000323444	0.000357689	0.000341151	0.000355055	0.000284506	0.000360948	0.000459791	0.000439097	0.000345922	Glucosylceramidase
EC:3.5.3.11	0.000456759	0.000383797	0.000317937	0.000328713	0.000333777	0.00048453	0.000379705	0.000399161	0.000332071	0.000386156	0.00043898	0.000447162	0.00036756	0.000363934	0.000361287	0.000305942	Agmatinase
EC:2.7.7.43	0.000225919	0.00033551	0.000390015	0.00030949	0.000569827	0.000416786	0.000375227	0.000505569	0.000495156	0.000344968	0.000417578	0.000385704	0.000416997	0.000337886	0.000241268	0.000312686	N-acylneuraminate cytidylyltransferase
EC:2.7.1.50	0.000344228	0.000363139	0.000293982	0.000382038	0.000360964	0.000529095	0.000351242	0.00041188	0.000369742	0.00039503	0.00038397	0.000357769	0.000466172	0.000349785	0.000373047	0.000316101	Hydroxyethylthiazole kinase
EC:2.1.1.130	0.00039085	0.00036326	0.000298587	0.000360511	0.000397698	0.000389046	0.000325398	0.000378647	0.000389963	0.00036481	0.000398018	0.000369839	0.000440348	0.000381736	0.000381406	0.000366656	Precorrin-2 C(20)-methyltransferase
EC:2.1.1.151	0.000390748	0.000363194	0.00029846	0.000360409	0.000397698	0.000389046	0.000325398	0.000378647	0.000389883	0.000364728	0.000397937	0.000369678	0.000440348	0.000381678	0.000381254	0.000366466	Cobalt-factor II C(20)-methyltransferase
EC:2.7.8.7	0.000376618	0.000319559	0.000266354	0.000415056	0.000401018	0.000518462	0.000336485	0.000356318	0.000346139	0.000326087	0.000388552	0.000324987	0.000482745	0.000346583	0.000392681	0.000378868	Holo-[acyl-carrier-protein] synthase
EC:2.7.9.3	0.0003518	0.000356758	0.000236758	0.000377678	0.000417083	0.000416388	0.000301881	0.000414103	0.000348755	0.000346707	0.00039178	0.000357781	0.000514047	0.000344725	0.000373722	0.000385275	Selenide, water dikinase
EC:1.3.98.1	0.000433104	0.00040154	0.000385529	0.000346718	0.00035035	0.000306971	0.000518492	0.000347727	0.000313804	0.000362654	0.000367269	0.000318783	0.000341963	0.000400803	0.00031262	0.000303725	Dihydroorotate oxidase (fumarate)
EC:2.7.7.33	0.00029391	0.00029869	0.000391897	0.000318783	0.00046614	0.000385452	0.000339454	0.000476929	0.000458811	0.00036241	0.00036131	0.00037413	0.00040746	0.0002945	0.000243308	0.000295429	Glucose-1-phosphate cytidylyltransferase
EC:2.7.7.9	0.000342411	0.000323768	0.000233883	0.000443164	0.00038398	0.000545408	0.000340799	0.000353228	0.000302001	0.000314455	0.000373354	0.000302173	0.000407551	0.000343903	0.000397837	0.000392857	UTP--glucose-1-phosphate uridylyltransferase
EC:3.1.3.27	0.00040047	0.000355915	0.000275022	0.000346208	0.000390783	0.000449337	0.000441821	0.000302152	0.000301248	0.000344129	0.000408993	0.0002638	0.000343463	0.000356793	0.000357661	0.000380718	Phosphatidylglycerophosphatase
EC:4.2.2.23	0.000439116	0.000412513	0.000372449	0.000217503	0.000326256	0.000275007	0.000464074	0.000261753	0.000311023	0.000436254	0.000380274	0.000285911	0.000358904	0.000497417	0.000288468	0.000366696	Rhamnogalacturonan endolyase
EC:4.2.1.45	0.000288789	0.000292786	0.000387077	0.000306195	0.000458262	0.000382639	0.000336162	0.000460176	0.000454642	0.00036094	0.00036267	0.000364507	0.00040192	0.000290569	0.000253383	0.000288163	CDP-glucose 4,6-dehydratase
EC:3.6.3.30	0.000725343	0.000266446	0.000301011	0.000307551	0.000193757	0.000323087	0.000213597	0.000253236	0.000305737	0.000309271	0.00034364	0.000336173	0.000401411	0.000275518	0.000479251	0.000494346	Fe(3+)-transporting ATPase
EC:3.6.3.40	0.000301727	0.000278318	0.000423139	0.000315932	0.000445037	0.000347316	0.000283041	0.000455253	0.000481703	0.000356099	0.000251783	0.000362485	0.000423726	0.000279637	0.000266696	0.000293194	Teichoic-acid-transporting ATPase
EC:5.3.1.23	0.000331966	0.000334136	0.000236834	0.000357499	0.000398854	0.000565775	0.00031308	0.000405478	0.000419654	0.00037058	0.000257779	0.000297444	0.000352224	0.000296295	0.000316011	0.000283541	S-methyl-5-thioribose-1-phosphate isomerase
EC:3.1.3.83	0.000339951	0.000310484	0.000243899	0.000316224	0.000439559	0.000478908	0.000283525	0.000349863	0.000429635	0.000310746	0.000361098	0.00027671	0.000376043	0.000268747	0.000328534	0.00035474	D-glycero-alpha-D-manno-heptose-1,7-bisphosphate 7-phosphatase
EC:3.1.3.82	0.000339951	0.000310484	0.000243899	0.000316224	0.000439559	0.000478908	0.000283525	0.000349863	0.000429635	0.000310746	0.000361098	0.00027671	0.000376043	0.000268747	0.000328534	0.00035474	D-glycero-beta-D-manno-heptose 1,7-bisphosphate 7-phosphatase
EC:1.17.1.4	0.000848311	0.000271682	0.000284795	0.000283725	0.000168539	0.000230936	0.000175724	0.000247883	0.000242258	0.000293706	0.000257294	0.00036055	0.000349589	0.000263753	0.000501547	0.000528779	Xanthine dehydrogenase
EC:1.2.1.10	0.00042255	0.000283295	0.000256852	0.000389226	0.000285471	0.000346446	0.000298709	0.000314133	0.00030987	0.000303062	0.00034901	0.000276126	0.000421014	0.000326051	0.000407798	0.000377605	Acetaldehyde dehydrogenase (acetylating)
EC:2.5.1.16	0.000363524	0.000322786	0.000220247	0.000322782	0.000307238	0.000232423	0.000242107	0.000318209	0.000316467	0.000259851	0.000464008	0.000356751	0.0004623	0.000312106	0.000370741	0.000428108	Spermidine synthase
EC:3.2.1.24	0.00038875	0.000320309	0.000458207	0.000260598	0.000418986	0.000265109	0.000336388	0.000422748	0.000315948	0.000320087	0.000260799	0.000351058	0.00028281	0.000323475	0.000267436	0.000269973	Alpha-mannosidase
EC:4.2.2.20	0.000400025	0.000349969	0.00034058	0.000243744	0.000346127	0.000260226	0.000562723	0.000280756	0.000316002	0.000375619	0.000339642	0.000244358	0.000257371	0.0004045	0.000264996	0.000270417	Chondroitin-sulfate-ABC endolyase
EC:4.2.2.21	0.000400025	0.000349969	0.00034058	0.000243744	0.000346127	0.000260226	0.000562723	0.000280756	0.000316002	0.000375619	0.000339642	0.000244358	0.000257371	0.0004045	0.000264996	0.000270417	Chondroitin-sulfate-ABC exolyase
EC:3.1.21.4	0.000318846	0.000338096	0.000277345	0.000231203	0.000356051	0.000216636	0.000410621	0.00026861	0.000364519	0.000273724	0.000472145	0.000314606	0.000346132	0.000371644	0.000309272	0.000367907	Type II site-specific deoxyribonuclease
EC:3.2.1.31	0.000332879	0.000452188	0.000409168	0.0004085	0.000327808	0.000320859	0.000309417	0.000268889	0.000270777	0.000307016	0.000273352	0.000240123	0.000328207	0.000389402	0.000369881	0.000286522	Beta-glucuronidase
EC:1.11.1.6	0.000405417	0.00035664	0.000240175	0.000351102	0.000340424	0.000295829	0.000269864	0.000318856	0.000272977	0.000250874	0.000353903	0.00030536	0.000367785	0.000274261	0.000345902	0.000423465	Catalase
EC:2.6.1.37	0.000244611	0.000424522	0.000376645	0.000452043	0.00029501	0.000309635	0.000496459	0.000328908	0.000231792	0.000261361	0.000308927	0.000229564	0.000274887	0.000310987	0.000365766	0.000255075	2-aminoethylphosphonate--pyruvate transaminase
EC:2.3.1.117	0.000393957	0.000321416	0.000272498	0.00030087	0.000315195	0.000351662	0.000298823	0.000309538	0.000258756	0.000247672	0.000358482	0.000331072	0.000330847	0.000254412	0.000334359	0.000345318	2,3,4,5-tetrahydropyridine-2,6-dicarboxylate N-succinyltransferase
EC:3.5.2.10	0.000452917	0.000288051	0.000301084	0.000224198	0.000219817	0.000322207	0.000426346	0.000244493	0.000276106	0.000322368	0.000422963	0.000292238	0.00025953	0.000322965	0.000306996	0.000300758	Creatininase
EC:1.7.2.2	0.000276502	0.000298959	0.000300519	0.000303244	0.00030301	0.000335917	0.000217072	0.000220004	0.000280254	0.000475932	0.000255522	0.000310175	0.00027069	0.000462954	0.000306882	0.00036687	Nitrite reductase (cytochrome; ammonia-forming)
EC:2.5.1.39	0.000373695	0.00032942	0.000243113	0.000302143	0.000341449	0.000287326	0.000278815	0.000324939	0.000264621	0.000257379	0.000365542	0.000341405	0.000342295	0.000274336	0.000304893	0.000338101	4-hydroxybenzoate polyprenyltransferase
EC:2.4.1.211	0.000262961	0.00022682	0.000362394	0.000251984	0.000403225	0.000309091	0.000271782	0.00043203	0.000422352	0.000314638	0.000304688	0.000341734	0.000344841	0.000225203	0.000218617	0.0002561	1,3-beta-galactosyl-N-acetylhexosamine phosphorylase
EC:3.1.1.4	0.000240124	0.000423375	0.000345321	0.000416817	0.000335318	0.000282358	0.000291713	0.000285508	0.000255132	0.000218145	0.000362632	0.000254691	0.000341724	0.000300911	0.000351393	0.000279901	Phospholipase A(2)
EC:3.1.1.32	0.000240124	0.000423375	0.000345321	0.000416817	0.000335318	0.000282358	0.000291713	0.000285508	0.000255132	0.000218145	0.000362632	0.000254691	0.000341724	0.000300911	0.000351393	0.000279901	Phospholipase A(1)
EC:3.1.6.6	0.000363299	0.00031506	0.000294162	0.000237827	0.000280152	0.000243394	0.000545414	0.000277046	0.000254788	0.000359204	0.000313421	0.000261034	0.000240425	0.000353298	0.000246679	0.000255826	Choline-sulfatase
EC:5.3.1.5	0.000346296	0.000304397	0.000303283	0.000192669	0.000290833	0.000196544	0.000398164	0.000238892	0.000350825	0.000286531	0.000347727	0.000301683	0.000262475	0.000349767	0.00031393	0.000326863	Xylose isomerase
EC:4.1.99.1	0.000401891	0.000346128	0.000323829	0.000229363	0.000281128	0.000229705	0.000422666	0.000296061	0.000273529	0.000324645	0.00030517	0.000297014	0.000259567	0.000322645	0.000255925	0.000246746	Tryptophanase
EC:6.4.1.3	0.000354919	0.000282929	0.000250887	0.000230166	0.000239161	0.000206976	0.00038809	0.000227641	0.000303582	0.000296057	0.000334656	0.000342321	0.000234282	0.000314393	0.000402726	0.000370672	Propionyl-CoA carboxylase
EC:3.5.4.2	0.00047149	0.000251797	0.000257216	0.000234175	0.000255168	0.000312495	0.000228066	0.000275888	0.000304409	0.000312262	0.000325509	0.00031632	0.000364792	0.000283637	0.000296389	0.000265685	Adenine deaminase
EC:3.11.1.1	0.000222402	0.000404469	0.000360951	0.000436106	0.000276539	0.00029301	0.000477538	0.000304394	0.00021716	0.000241445	0.000292984	0.000207709	0.000249696	0.000291506	0.000351175	0.000243895	Phosphonoacetaldehyde hydrolase
EC:5.4.3.2	0.000383649	0.000358223	0.000315617	0.000206546	0.000299649	0.000225279	0.00027304	0.000264031	0.000293027	0.000300477	0.000282077	0.000312489	0.000297577	0.000351375	0.000275003	0.000288296	Lysine 2,3-aminomutase
EC:1.3.8.1	0.000295774	0.000277096	0.000241301	0.000283518	0.000256393	0.000297854	0.00027696	0.000362924	0.000258138	0.000324795	0.000252159	0.000340876	0.000365836	0.00026716	0.000312012	0.000278592	Short-chain acyl-CoA dehydrogenase
EC:3.2.2.23	0.000380188	0.000250173	0.000223206	0.000383826	0.0002732	0.000452369	0.000315815	0.000261502	0.000242733	0.000260275	0.00022819	0.00022073	0.000232172	0.000283612	0.00037326	0.000325011	DNA-formamidopyrimidine glycosylase
EC:2.7.9.2	0.000226275	0.000280082	0.000125053	0.00035244	0.000363992	0.000605997	0.000262653	0.000278384	0.000214047	0.000319031	0.000307532	0.000210163	0.000307111	0.000281354	0.00028655	0.000281266	Pyruvate, water dikinase
EC:5.4.99.28	0.000364424	0.000289634	0.000255961	0.000234402	0.000256548	0.000185555	0.000367142	0.000212575	0.000305118	0.000263064	0.000321006	0.000247293	0.000233554	0.000325885	0.000373694	0.000424137	tRNA pseudouridine(32) synthase
EC:5.4.99.29	0.000364424	0.000289634	0.000255961	0.000234402	0.000256548	0.000185555	0.000367142	0.000212575	0.000305118	0.000263064	0.000321006	0.000247293	0.000233554	0.000325885	0.000373694	0.000424137	23S rRNA pseudouridine(746) synthase
EC:6.5.1.3	0.000384291	0.000324223	0.000303273	0.000191023	0.000294396	0.00039663	0.000244366	0.000215213	0.00025477	0.000361995	0.000237767	0.000223135	0.000287566	0.000357965	0.000236186	0.00028186	RNA ligase (ATP)
EC:1.1.3.15	0.000327721	0.000253914	0.000151917	0.000288552	0.000316822	0.000357509	0.000243032	0.000275387	0.000237503	0.000276162	0.000347243	0.00030589	0.000304747	0.000265445	0.000297441	0.000297757	(S)-2-hydroxy-acid oxidase
EC:3.1.3.12	0.000242472	0.000403591	0.000363963	0.000426752	0.000278705	0.000268493	0.000340137	0.00027064	0.000217879	0.000213191	0.000258337	0.00020252	0.000228824	0.000268601	0.000358138	0.000264798	Trehalose-phosphatase
EC:4.1.2.19	0.000286027	0.000319628	0.000281915	0.000259222	0.000316908	0.000233682	0.000448816	0.000287032	0.000277068	0.000276272	0.000290925	0.000223289	0.000231511	0.000302401	0.000254194	0.000248591	Rhamnulose-1-phosphate aldolase
EC:2.4.1.15	0.000242087	0.000403326	0.000363868	0.000426752	0.000278705	0.000268493	0.000339964	0.00027064	0.000217773	0.00021292	0.000257602	0.0002022	0.000228456	0.000267695	0.000357773	0.000264474	Alpha,alpha-trehalose-phosphate synthase (UDP-forming)
EC:1.3.5.2	0.000363168	0.00029496	0.000247048	0.000261522	0.000274404	0.000296555	0.000265328	0.000270354	0.000227878	0.000207185	0.000338096	0.000305541	0.000293129	0.000213412	0.000303726	0.000335312	Dihydroorotate dehydrogenase (quinone)
EC:2.3.1.61	0.000359107	0.00026578	0.000265441	0.000263015	0.00027852	0.00032318	0.000413667	0.000231872	0.000237527	0.000276676	0.000247678	0.00021285	0.000209528	0.000273609	0.000327864	0.000316802	Dihydrolipoyllysine-residue succinyltransferase
EC:2.5.1.97	0.00016308	0.000222019	0.000310731	0.000220991	0.000453563	0.000273819	0.000251256	0.000407247	0.000393302	0.000235893	0.000301894	0.0003151	0.000314912	0.000195488	0.000152995	0.000217581	Pseudaminic acid synthase
EC:4.99.1.1	0.000249892	0.000262189	0.000186363	0.000309557	0.000353304	0.0003227	0.000251196	0.000259924	0.00023573	0.000161158	0.000420693	0.000264388	0.000365944	0.000224832	0.000268539	0.000308225	Ferrochelatase
EC:1.1.1.31	0.000460052	0.000210962	0.000159109	0.000344626	0.00019831	0.000411131	0.000209557	0.00018369	0.000197621	0.000267435	0.000189125	0.000208135	0.000244388	0.000248	0.000455365	0.000431671	3-hydroxyisobutyrate dehydrogenase
EC:5.1.3.7	0.000203565	0.000207386	0.000315356	0.000252804	0.000406734	0.000332143	0.000252222	0.000391759	0.00036762	0.000288327	0.00018411	0.000276321	0.000236299	0.000197825	0.00021733	0.000255466	UDP-N-acetylglucosamine 4-epimerase
EC:4.2.2.7	0.0002737	0.000256789	0.000254948	0.000266182	0.000261786	0.000232564	0.000705798	0.000300809	0.000204188	0.000287973	0.000316863	0.000187443	0.000159406	0.000251698	0.000204039	0.000180008	Heparin lyase
EC:3.2.1.99	0.000329889	0.000329869	0.000310382	0.0001607	0.000290737	0.000217876	0.000271647	0.000214104	0.000276895	0.000316011	0.000272449	0.000233192	0.000248867	0.000360753	0.0002267	0.000260733	Arabinan endo-1,5-alpha-L-arabinosidase
EC:5.3.1.14	0.000274278	0.000294396	0.000271425	0.00022626	0.000305267	0.000222326	0.000440303	0.000264685	0.000261501	0.000262302	0.000277222	0.000225396	0.000212404	0.000298338	0.000239233	0.000230501	L-rhamnose isomerase
EC:2.5.1.18	0.000741978	0.000160884	0.000113312	0.000414193	2.2189e-05	4.80366e-05	3.35463e-05	6.50459e-05	0.00012653	0.000181056	0.000146186	0.000422955	0.000172089	0.000169872	0.000632485	0.000786069	Glutathione transferase
EC:2.1.1.74	0.000292625	0.000244377	0.000164707	0.000316372	0.00025167	0.000354288	0.000241238	0.000271581	0.00023118	0.000273064	0.000216071	0.000252611	0.000315725	0.000287328	0.000274857	0.000232654	(FADH(2)-oxidizing)
EC:1.3.99.33	0.00011414	0.000254654	0.000321087	0.000320517	0.000160242	0.00135483	0.000483979	0.000240423	7.25751e-05	0.000265695	0.000139613	6.24231e-05	7.49745e-05	8.17068e-05	0.000269614	0.000108966	Urocanate reductase
EC:4.3.1.4	0.000263995	0.000248622	0.000285523	0.000246372	0.00018022	0.000204273	0.000208841	0.000240074	0.000211606	0.000388249	0.000261218	0.00036868	0.00021785	0.000333458	0.000242386	0.000292049	Formimidoyltetrahydrofolate cyclodeaminase
EC:3.2.2.21	0.000486962	0.000195495	0.000178011	0.000309992	0.000153051	0.00034102	0.000198825	0.000200623	0.000164675	0.000229371	0.000187099	0.000252423	0.000218499	0.000202872	0.000395731	0.000389879	DNA-3-methyladenine glycosylase II
EC:1.2.4.4	0.000386594	0.000242334	0.000228749	0.000253893	0.000227221	0.000162735	0.000330251	0.000183835	0.000228152	0.000250355	0.00023158	0.000233854	0.000202455	0.00027399	0.000308895	0.00033937	3-methyl-2-oxobutanoate dehydrogenase (2-methylpropanoyl-transferring)
EC:2.4.2.2	0.000250861	0.000232025	0.000209287	0.000259912	0.000231427	0.000236525	0.000219757	0.000251644	0.000294619	0.000243626	0.000302276	0.00025821	0.000313609	0.000252209	0.000248766	0.000249996	Pyrimidine-nucleoside phosphorylase
EC:3.5.1.32	0.000421032	0.000197665	0.000212837	0.000312387	0.00010413	0.000594172	0.000229416	0.000157337	0.000111441	0.000207927	0.000137983	0.00021786	0.000142398	0.000137103	0.000407242	0.000395062	Hippurate hydrolase
EC:5.1.1.13	0.000303403	0.00019627	0.000186579	0.0003204	0.00019132	0.000352232	0.000249256	0.00022439	0.000177815	0.000212617	0.000265432	0.000197895	0.000257687	0.000218571	0.000322884	0.000270135	Aspartate racemase
EC:3.4.11.1	0.000331331	0.000214935	0.000135897	0.000260782	0.000262601	0.000365294	0.000198676	0.000208777	0.000184051	0.000194666	0.000287343	0.000247671	0.000243744	0.000200727	0.000284496	0.000280968	Leucyl aminopeptidase
EC:6.3.4.18	0.000345362	0.000251251	0.00026243	0.000332816	0.000175283	0.000285679	0.000254134	0.000226517	0.000162582	0.000198274	0.000195444	0.000238904	0.000220874	0.000199502	0.000279339	0.000289182	5-(carboxyamino)imidazole ribonucleotide synthase
EC:3.2.1.180	0.000374016	0.00024649	0.000245479	0.000144322	0.000239791	0.000159338	0.000198229	0.000172764	0.000263627	0.000230462	0.000303059	0.000205228	0.000285743	0.000297621	0.000224027	0.00024706	Unsaturated chondroitin disaccharide hydrolase
EC:3.4.21.26	0.000359588	0.000287038	0.000278231	0.000168847	0.000235989	0.000158717	0.000212997	0.000208184	0.000222947	0.00024195	0.000217107	0.000245132	0.000231497	0.000266271	0.000198326	0.000232595	Prolyl oligopeptidase
EC:2.3.1.31	0.000330003	0.000236036	0.000205812	0.000204922	0.00024552	0.000136782	0.000199605	0.000218706	0.000219949	0.000163565	0.000316813	0.000262923	0.000257071	0.000193019	0.000236073	0.000307761	Homoserine O-acetyltransferase
EC:1.4.3.5	0.000346842	0.000222932	0.000217752	0.000222173	0.000218241	0.000160674	0.000322764	0.000174294	0.000207477	0.00023599	0.00021683	0.000193432	0.000173365	0.00024836	0.000287979	0.000300232	Pyridoxal 5'-phosphate synthase
EC:5.3.1.25	0.000305299	0.000250699	0.000246755	0.000166481	0.000261031	0.000186742	0.000249453	0.000198681	0.000242067	0.00023542	0.000297991	0.000193539	0.000229364	0.000268225	0.000190383	0.0002156	L-fucose isomerase
EC:2.4.1.4	0.000158018	0.00016872	0.000304135	0.000196422	0.000345453	0.000267487	0.000212043	0.000371277	0.000335399	0.000254087	0.000151492	0.000265303	0.00022264	0.000150404	0.000141801	0.000184897	Amylosucrase
EC:1.1.1.57	0.000253882	0.000176098	0.000317759	0.000187238	0.00026145	0.000190734	0.000212416	0.000324721	0.00021361	0.000211745	0.000240174	0.00027688	0.000276065	0.000182062	0.000170688	0.000196957	Fructuronate reductase
EC:2.5.1.120	0.00021814	0.000269924	0.000184934	0.000195327	0.00028373	0.000237356	0.000222681	0.000260689	0.000209141	0.000195494	0.00030864	0.000252524	0.000284939	0.000211819	0.000154057	0.000169761	Aminodeoxyfutalosine synthase
EC:4.2.1.151	0.000217986	0.000269924	0.000184934	0.000195327	0.00028373	0.000237356	0.000222681	0.000260689	0.000209141	0.000195494	0.00030864	0.000252524	0.000284939	0.000211819	0.000154057	0.000169761	Chorismate dehydratase
EC:1.21.98.1	0.000217986	0.000269924	0.000184934	0.000195327	0.00028373	0.000237356	0.000222681	0.000260689	0.000209141	0.000195494	0.00030864	0.000252524	0.000284939	0.000211819	0.000154057	0.000169761	Cyclic dehypoxanthinyl futalosine synthase
EC:2.4.1.20	0.000149153	0.000160652	0.000292284	0.00015944	0.000325652	0.000214638	0.000192666	0.000334141	0.000345526	0.000223664	0.000155089	0.000259401	0.000207044	0.000145206	0.000145032	0.000194842	Cellobiose phosphorylase
EC:3.5.2.2	0.000345712	0.000192621	0.00018649	0.00016474	0.000175676	0.000206985	0.00016515	0.000219781	0.000215248	0.000239784	0.000201087	0.000241087	0.000288697	0.000196162	0.000236038	0.000197532	Dihydropyrimidinase
EC:2.7.7.77	0.000214549	0.00020004	0.000121182	0.000245716	0.000246826	0.000352922	0.000186555	0.000199707	0.000168577	0.000174048	0.000257461	0.000188111	0.000247784	0.000184851	0.000245322	0.000256757	Molybdenum cofactor guanylyltransferase
EC:1.2.4.1	0.000380953	0.000173861	0.000159639	0.0003607	0.000153781	0.000168337	0.000156714	0.000150419	0.000151485	0.000183836	0.000142878	0.000195878	0.000211668	0.000180917	0.000333246	0.000385107	Pyruvate dehydrogenase (acetyl-transferring)
EC:3.8.1.2	0.000295758	0.000222002	0.000203436	0.000251092	0.000201949	0.000181094	0.000216802	0.00023065	0.000198457	0.000190257	0.000185659	0.000240162	0.000227817	0.000191813	0.000241329	0.000202318	(S)-2-haloacid dehalogenase
EC:2.1.1.77	0.000297548	0.000187779	0.000103927	0.000264594	0.00023258	0.000191583	0.000144056	0.00016982	0.000166419	0.000153437	0.000258551	0.000219937	0.000240149	0.000178311	0.000294665	0.000350504	Protein-L-isoaspartate(D-aspartate) O-methyltransferase
EC:3.1.26.8	0.000178698	0.000193615	0.00016102	0.00026266	0.000210313	0.000268473	0.000215509	0.000251351	0.000209125	0.000215608	0.000171787	0.000198977	0.000270997	0.00022704	0.000236492	0.000206754	Ribonuclease M5
EC:3.1.21.5	0.000164054	0.000198232	0.00019699	0.000271169	0.00025447	0.000243305	0.000200908	0.000232593	0.000318439	0.000213078	0.000183651	0.000172398	0.000250031	0.000194011	0.000151984	0.000189964	Type III site-specific deoxyribonuclease
EC:2.8.3.8	0.000153794	0.000214048	0.000152877	0.000216319	0.000221743	0.000277578	0.00022736	0.000297182	0.000185906	0.000239998	0.000164087	0.000228016	0.000247306	0.000191733	0.000230945	0.000188119	Acetate CoA-transferase
EC:2.8.3.9	0.000151791	0.000213376	0.000152349	0.000214066	0.00022155	0.000277473	0.000227159	0.000297076	0.000185135	0.00023911	0.000163531	0.000227193	0.000246356	0.000190956	0.000228373	0.000183712	Butyrate--acetoacetate CoA-transferase
EC:5.3.4.1	0.00018909	0.000190627	0.000128073	0.000251585	0.000205637	0.000589863	0.000260021	0.000190596	0.000121557	0.000138409	0.000232684	0.000129625	0.00020572	0.000119148	0.000236349	0.000241531	Protein disulfide-isomerase
EC:3.4.25.2	0.000229511	0.000187266	0.000113112	0.000288338	0.000245464	0.000247005	0.00017261	0.000186269	0.000162234	0.000169579	0.000259817	0.000184251	0.000266667	0.000199695	0.000229298	0.000264509	HslU--HslV peptidase
EC:2.6.1.59	0.000150646	0.000142832	0.000281227	0.000170959	0.00031301	0.000226821	0.000183076	0.000323305	0.000317876	0.000226127	0.000138645	0.000241459	0.000192364	0.000136758	0.000125927	0.000193124	dTDP-4-amino-4,6-dideoxygalactose transaminase
EC:3.2.2.1	0.000337547	0.000158655	0.000201813	0.000286089	0.000147597	0.000210091	0.000188089	0.000171617	0.000158213	0.000190808	0.000247009	0.000174533	0.000273926	0.000214583	0.000210553	0.000189175	Purine nucleosidase
EC:2.5.1.56	0.000161029	0.000211372	0.00015745	0.000228916	0.000262661	0.00030558	0.000358862	0.000228492	0.000177084	0.000223087	0.000206223	0.000129862	0.000182269	0.000227651	0.000153562	0.000145266	N-acetylneuraminate synthase
EC:1.1.1.6	0.000203907	0.000176884	0.000171421	0.000190307	0.000206715	0.000209745	0.000198505	0.000219137	0.000224655	0.000210028	0.000254483	0.000210447	0.000259607	0.000189497	0.000200487	0.0001786	Glycerol dehydrogenase
EC:1.12.7.2	0.000164453	0.000203349	0.000156685	0.000221278	0.000210674	0.000537209	0.000233694	0.000209638	0.000163603	0.00025366	0.000151936	0.000133974	0.00017247	0.000177312	0.00020006	0.000133058	Ferredoxin hydrogenase
EC:1.1.1.159	0.000147661	0.000185727	0.000138294	0.000163872	0.000312319	0.000208739	0.000148933	0.000229201	0.000341388	0.000172953	0.000257413	0.000191869	0.000261531	0.000163916	0.000140213	0.000177935	7-alpha-hydroxysteroid dehydrogenase
EC:2.1.1.14	0.000248451	0.000173998	0.000104036	0.000227612	0.000211734	0.000185806	0.000135399	0.000162362	0.000166474	0.000150228	0.00025165	0.000174229	0.000237602	0.000189097	0.00025779	0.000327184	5-methyltetrahydropteroyltriglutamate--homocysteine S-methyltransferase
EC:2.4.2.53	0.000132326	0.000132352	0.000272487	0.000153923	0.000310173	0.000222635	0.000177584	0.000315998	0.00030823	0.000215062	0.000127449	0.000226417	0.000178814	0.000127127	0.000113724	0.000163475	Undecaprenyl-phosphate 4-deoxy-4-formamido-L-arabinose transferase
EC:2.7.7.83	0.00013124	0.00013808	0.000273445	0.000147457	0.000297876	0.000196226	0.000175084	0.000309972	0.000309716	0.000203173	0.000133544	0.000234237	0.000185487	0.000133347	0.000120478	0.00017393	UDP-N-acetylgalactosamine diphosphorylase
EC:2.3.2.2	0.000340297	0.000156979	0.000135196	0.000231114	9.77365e-05	0.00019741	0.000153264	0.000112756	0.000137776	0.000171386	0.000213052	0.000174113	0.000142701	0.00017467	0.000376837	0.000335376	Gamma-glutamyltransferase
EC:3.4.19.13	0.000340297	0.000156979	0.000135196	0.000231114	9.77365e-05	0.00019741	0.000153264	0.000112756	0.000137776	0.000171386	0.000213052	0.000174113	0.000142701	0.00017467	0.000376837	0.000335376	Glutathione hydrolase
EC:2.4.1.280	0.000125495	0.000133786	0.000272696	0.000156065	0.000309643	0.000206007	0.000178172	0.000314786	0.00031487	0.000202637	0.000127114	0.000228088	0.000168014	0.000117105	0.000108112	0.000156892	N,N'-diacetylchitobiose phosphorylase
EC:2.7.7.56	0.000299962	0.00017929	0.000126875	0.000224628	0.000137332	0.000311579	0.000161496	0.000183421	0.000133104	0.000188475	0.000139521	0.000195049	0.000177666	0.000158971	0.000252541	0.000241242	tRNA nucleotidyltransferase
EC:3.4.13.9	0.000292968	0.000164309	0.000178705	0.000271483	0.000149774	0.000193145	0.000170232	0.000171773	0.000152049	0.000173147	0.0001686	0.000166212	0.000224144	0.000220345	0.00020719	0.000187796	Xaa-Pro dipeptidase
EC:2.4.1.144	0.00012211	0.000127451	0.000264078	0.000145986	0.000304364	0.000202353	0.000173611	0.000310538	0.000303085	0.000196865	0.000123338	0.000222582	0.000168537	0.000117707	0.000101179	0.00015174	Beta-1,4-mannosyl-glycoprotein 4-beta-N-acetylglucosaminyltransferase
EC:6.3.1.5	0.000216664	0.000161001	0.000117087	0.000239461	0.000208082	0.000168349	0.000156468	0.000173668	0.000152234	0.000124507	0.000249787	0.000192205	0.00024418	0.000168022	0.000217979	0.000247773	NAD(+) synthase
EC:1.3.1.54	0.000221058	0.000169232	0.000138363	0.000174591	0.000168282	0.000164866	0.000164093	0.000202122	0.000178708	0.000165908	0.000238689	0.000218357	0.000237679	0.00018637	0.000202344	0.000195951	Precorrin-6A reductase
EC:1.3.1.106	0.000221058	0.000169232	0.000138363	0.000174591	0.000168282	0.000164866	0.000164093	0.000202122	0.000178708	0.000165908	0.000238689	0.000218357	0.000237679	0.00018637	0.000202344	0.000195951	Cobalt-precorrin-6A reductase
EC:4.3.3.6	0.000156155	0.000159711	0.000143963	0.000154484	0.000177316	0.000158304	0.000187289	0.000244111	0.000212439	0.000185205	0.000254835	0.00024458	0.000207447	0.00014962	0.000172021	0.000206671	Pyridoxal 5'-phosphate synthase (glutamine hydrolyzing)
EC:3.2.1.8	0.000227908	0.000214609	0.000199213	9.30482e-05	0.000169623	0.000105205	0.000142608	0.000121189	0.000203673	0.000192742	0.000194297	0.000185789	0.000216887	0.000262466	0.00017263	0.000273077	Endo-1,4-beta-xylanase
EC:1.2.1.88	0.000244851	0.000168186	0.000142795	0.000205916	0.000221478	0.000204171	0.000169083	0.000143041	0.000168482	0.000165837	0.000150494	0.000135394	0.000161414	0.000190353	0.000231722	0.000287872	L-glutamate gamma-semialdehyde dehydrogenase
EC:2.7.7.76	0.000241494	0.000155609	0.000135011	0.000174292	0.00015563	0.000192005	0.000144096	0.000198588	0.00017587	0.000200366	0.000142745	0.000204288	0.000229203	0.000150997	0.000234805	0.000211835	Molybdenum cofactor cytidylyltransferase
EC:1.2.1.16	0.000319357	0.000119751	8.80865e-05	0.000207393	0.000163873	9.79916e-05	0.00010751	0.000106565	0.000143941	0.000111639	0.000247528	0.000249344	0.000189555	0.000140599	0.000297732	0.000334567	Succinate-semialdehyde dehydrogenase (NAD(P)(+))
EC:2.1.1.148	0.000112885	0.000189292	0.000102335	0.000170519	0.000249943	0.000234962	0.000161447	0.000212306	0.00017226	0.000165688	0.000255587	0.000186674	0.000248195	0.000186485	0.000149413	0.000152462	Thymidylate synthase (FAD)
EC:3.5.4.4	0.000288712	0.000143152	0.0001499	0.000246359	0.000113059	0.000250415	0.00016558	0.000128559	0.000123051	0.000152208	0.000206466	0.000150699	0.000200256	0.000142929	0.000250559	0.000234873	Adenosine deaminase
EC:1.2.1.20	0.000314853	0.000118946	8.74008e-05	0.000203581	0.000163708	9.77274e-05	0.000107039	0.000106459	0.000143196	0.000110697	0.000246727	0.000248307	0.000188406	0.000139658	0.000294205	0.000327807	Glutarate-semialdehyde dehydrogenase
EC:1.2.1.79	0.000314853	0.000118946	8.74008e-05	0.000203581	0.000163708	9.77274e-05	0.000107039	0.000106459	0.000143196	0.000110697	0.000246727	0.000248307	0.000188406	0.000139658	0.000294205	0.000327807	Succinate-semialdehyde dehydrogenase (NADP(+))
EC:2.7.7.49	0.000244654	0.000195941	0.000178365	0.000106874	0.000182645	0.00024662	0.000152734	0.000112022	0.000191479	0.000206265	0.000161813	0.000137622	0.000178055	0.000238653	0.000187585	0.000181133	RNA-directed DNA polymerase
EC:1.13.12.16	0.000258356	0.000152005	0.00010518	0.000202296	0.000156982	0.00020491	0.000121209	0.000121515	0.000129076	0.000103479	0.000226115	0.000161729	0.000190551	0.000124329	0.000266287	0.000327103	Nitronate monooxygenase
EC:2.7.8.33	0.00021944	0.000166299	0.000128344	0.000223091	0.000157087	0.000225112	0.00017076	0.000208519	0.000139982	0.000175728	0.000145115	0.000178494	0.000209986	0.000182672	0.000187048	0.000144211	N-acetylglucosaminephosphotransferase
EC:5.1.3.20	0.000134763	0.000175133	0.00010633	0.000190797	0.000240324	0.000314864	0.000177195	0.00017659	0.00014193	0.000141579	0.000234577	0.000134103	0.000206161	0.000144481	0.00017537	0.000167581	ADP-glyceromanno-heptose 6-epimerase
EC:2.1.1.79	0.000367652	0.000120605	0.000125383	0.000270167	8.09387e-05	0.00014161	0.000104755	0.000102586	0.000103984	0.000152926	0.000124534	0.00018868	0.000168322	0.000151493	0.000309099	0.000327391	Cyclopropane-fatty-acyl-phospholipid synthase
EC:2.9.1.1	0.000167863	0.000171051	0.000101464	0.000156509	0.000233787	0.000204409	0.000143903	0.000174152	0.000158266	0.000148369	0.000253818	0.000151157	0.000239416	0.000177801	0.000140433	0.000171569	L-seryl-tRNA(Sec) selenium transferase
EC:4.2.1.53	0.000207745	0.000121473	0.000137268	0.000238278	0.000150737	0.000198936	0.000188761	0.000160757	0.000150341	0.000155231	0.000232758	0.000130112	0.00020571	0.000172237	0.000197738	0.000147148	Oleate hydratase
EC:1.1.1.18	0.000229384	0.000193208	0.000184269	0.000143439	0.000163205	0.000143944	0.000192127	0.000181535	0.000155264	0.000209814	0.000156419	0.000212381	0.000143236	0.000181659	0.000140563	0.00014327	Inositol 2-dehydrogenase
EC:1.1.1.369	0.000229384	0.000193208	0.000184269	0.000143439	0.000163205	0.000143944	0.000192127	0.000181535	0.000155264	0.000209814	0.000156419	0.000212381	0.000143236	0.000181659	0.000140563	0.00014327	D-chiro-inositol 1-dehydrogenase
EC:3.5.1.5	0.000230549	0.000128697	0.000156566	0.00029421	0.000100942	0.000155488	0.000123214	0.000158353	0.000103043	0.000133765	0.00010523	0.000198838	0.000173882	0.000154743	0.000230196	0.000324827	Urease
EC:5.4.2.6	0.000150273	0.00013328	0.000150791	0.000205317	0.000223983	0.000229186	0.000157101	0.000191367	0.000271473	0.000176496	0.000121556	0.000122217	0.000184326	0.000136912	0.000157329	0.000141752	Beta-phosphoglucomutase
EC:2.3.1.201	0.000111536	0.000172455	0.000124251	0.000175323	0.000200436	0.000248743	0.000328326	0.000193742	0.000124221	0.000131823	0.000275659	0.000146601	0.000174773	0.00011557	0.000150616	8.82297e-05	UDP-2-acetamido-3-amino-2,3-dideoxy-glucuronate N-acetyltransferase
EC:1.12.5.1	8.05509e-05	0.000171822	0.000100204	0.000119375	0.000283356	0.0001394	0.000147841	0.000193109	0.000184086	8.19715e-05	0.000351236	0.000185016	0.000286902	0.00015251	9.30524e-05	0.000152726	Hydrogen:quinone oxidoreductase
EC:1.11.1.5	0.0001613	0.000149929	0.000102818	0.000189869	0.000184777	0.000338225	0.000172384	0.00014135	0.000124704	0.000105999	0.000222345	0.000123554	0.000182173	0.000116576	0.000201316	0.00021915	Cytochrome-c peroxidase
EC:3.4.11.2	0.00020316	0.000135272	0.000146653	0.000248672	0.000135173	0.000263244	0.00020635	0.000131131	9.38313e-05	0.000131508	0.000135902	0.000112371	0.000149996	0.000151405	0.000251142	0.000238104	Membrane alanyl aminopeptidase
EC:4.3.1.15	0.000295032	0.000147383	0.000156042	0.000156687	0.000121363	0.000291628	0.000158099	0.000161321	0.000120026	0.000182068	0.000131959	0.000128074	0.000179801	0.000135893	0.000200797	0.000134206	Diaminopropionate ammonia-lyase
EC:2.1.1.187	0.000142337	0.000154556	0.000128906	0.000206013	0.000153559	0.000182293	0.000150568	0.00018824	0.000164616	0.000157761	0.000125114	0.000154044	0.000216939	0.000181055	0.000184195	0.000191381	23S rRNA (guanine(745)-N(1))-methyltransferase
EC:2.3.1.12	0.000273508	0.000128425	0.00012297	0.000241345	0.000101203	0.000103785	0.000113759	0.000107502	0.000120406	0.000134842	0.000134857	0.000165955	0.000163394	0.000148486	0.000261763	0.000304206	Dihydrolipoyllysine-residue acetyltransferase
EC:3.6.3.24	0.000139764	0.000182437	0.000111639	0.000147242	0.000220675	0.000165887	0.000146721	0.000194441	0.000147445	0.000107994	0.000222315	0.000147429	0.00024479	0.0001393	0.000130636	0.000161337	Nickel-transporting ATPase
EC:2.8.3.1	0.000227057	0.000156718	0.000142384	0.000149018	0.000144449	0.000177652	0.000155919	0.000182515	0.000136547	0.000164329	0.00013871	0.000153126	0.000188164	0.000153424	0.000179045	0.000157417	Propionate CoA-transferase
EC:1.5.1.38	0.000161332	0.00013343	0.000119238	0.000137647	0.000205681	0.000180565	0.000113875	0.000174947	0.000287847	0.000167711	0.000123629	0.000131611	0.000170685	0.000126174	0.000165168	0.000183572	FMN reductase (NADPH)
EC:3.5.3.1	0.00022441	0.000175053	0.000137735	0.000165039	0.000131686	0.000140559	0.000119822	0.000114323	0.000127486	0.000167818	0.000112203	0.000135734	0.000167422	0.000190126	0.000219089	0.000260956	Arginase
EC:5.3.2.6	0.000228837	0.000130124	0.000124331	0.00024173	0.000109311	0.000252849	0.000163287	0.00011921	8.68648e-05	0.000137802	0.000120797	0.000118331	0.000156497	0.000144618	0.000234869	0.000226194	2-hydroxymuconate tautomerase
EC:1.1.1.81	0.000277763	0.000127945	7.86617e-05	0.000220377	9.63555e-05	0.000268738	0.00010319	0.000103969	8.27502e-05	0.000152647	9.23029e-05	0.000164862	0.000111745	0.000114798	0.000281306	0.000296237	Hydroxypyruvate reductase
EC:4.3.1.7	0.000148774	0.00016182	9.47352e-05	0.000155261	0.000149965	0.00019185	0.000150047	0.000177869	0.000132096	0.00014901	0.000141133	0.000126124	0.000170888	0.000149666	0.000235825	0.000216259	Ethanolamine ammonia-lyase
EC:1.5.3.1	0.000370285	0.000111449	6.61913e-05	0.000166424	2.44606e-05	3.78886e-05	2.57021e-05	6.22832e-05	9.8755e-05	0.000145125	0.000110322	0.000379255	0.0001106	0.000119291	0.000300144	0.000313571	Sarcosine oxidase
EC:3.5.4.13	0.000193568	0.000138553	8.44521e-05	0.000145593	0.000162216	9.20657e-05	9.37319e-05	0.000120637	0.000145404	9.55238e-05	0.000236751	0.000175595	0.000199555	0.0001308	0.000197472	0.00024515	dCTP deaminase
EC:2.1.1.34	0.000190229	0.000187606	0.000149259	0.000137568	0.000145512	0.000177384	0.000156508	0.000176665	0.000127591	0.000169559	0.000139858	0.000172052	0.000146586	0.000144893	0.000118943	0.000117701	tRNA (guanosine(18)-2'-O)-methyltransferase
EC:4.1.1.31	0.000187683	0.000123914	8.63169e-05	0.000175094	0.00018856	0.000124942	0.000131831	0.000131066	0.000123097	8.79905e-05	0.000222109	0.000127238	0.000193162	0.000122931	0.000186275	0.000215352	Phosphoenolpyruvate carboxylase
EC:2.8.1.1	0.000223244	0.000118184	8.84793e-05	0.000155333	0.000128075	0.000180338	9.99068e-05	9.63132e-05	0.000110588	9.22273e-05	0.00022096	0.000154445	0.000155689	0.000110651	0.00021789	0.000266558	Thiosulfate sulfurtransferase
EC:2.8.1.12	0.000180961	0.000137476	9.4869e-05	0.000162407	0.000154879	0.000200062	0.000117893	0.00011835	0.000119433	9.01011e-05	0.000211801	0.000148516	0.000175502	0.000108104	0.000184263	0.000220801	Molybdopterin synthase
EC:3.4.13.21	0.000206833	0.000181877	0.000173309	0.000122291	0.000143144	0.00010192	0.00016181	0.00018233	0.000132187	0.000129072	0.000139403	0.000184312	0.000167571	0.000123565	0.000141405	0.000132568	Dipeptidase E
EC:1.18.6.1	0.000158155	0.000147682	0.000150588	0.000117482	0.000141144	0.000124994	0.000130614	0.000149127	0.00016984	0.000132139	0.000202416	0.000142289	0.000184124	0.000120154	0.000146341	0.000137274	Nitrogenase
EC:1.8.4.8	0.000246761	0.000111226	9.0465e-05	0.000178066	0.000120638	0.000170656	0.000113344	0.000109656	0.000102235	0.000148693	0.000117755	0.000124608	0.000127121	0.000130604	0.000218747	0.000227399	Phosphoadenylyl-sulfate reductase (thioredoxin)
EC:4.1.1.50	0.000165248	0.000129038	0.000106641	0.000138041	0.000107086	0.000104416	0.000117398	0.000134567	0.000145857	0.000131645	0.000214139	0.00015692	0.000165483	0.000158319	0.00017344	0.000181899	Adenosylmethionine decarboxylase
EC:3.5.4.3	0.000236788	0.000117019	0.00010633	0.000130936	9.17205e-05	9.94398e-05	8.83342e-05	9.67106e-05	0.000135081	0.000130074	0.000184636	0.000148554	0.000145585	0.000115216	0.000209418	0.000231007	Guanine deaminase
EC:1.21.4.2	0.000272735	0.000113046	0.000135623	0.000104205	0.00011108	0.000121619	0.000106017	0.000109859	0.000127372	0.000141337	0.000135442	0.00010276	0.000159455	0.000191175	0.000178649	0.000121718	Glycine reductase
EC:3.2.1.139	0.000182314	0.000165823	0.000151461	6.95556e-05	0.000157167	0.000101022	0.000114862	8.1352e-05	0.000157728	0.000155386	0.000137154	0.000103723	0.000146651	0.000217178	0.000128138	0.000147224	Alpha-glucuronidase
EC:2.4.1.281	0.000123022	0.0001323	0.000131651	0.000129117	0.000165727	0.000111059	0.000294123	0.000136418	0.000140762	0.000110976	0.000161887	8.67709e-05	9.7784e-05	0.000141573	0.000126802	0.000116822	4-O-beta-D-mannosyl-D-glucose phosphorylase
EC:1.6.1.2	0.000373632	8.76905e-05	6.06946e-05	0.000220815	1.88443e-05	4.70783e-05	2.17391e-05	2.91312e-05	6.66563e-05	0.000102423	7.37266e-05	0.00013345	8.56057e-05	9.27885e-05	0.000321891	0.000412811	NAD(P)(+) transhydrogenase (Re/Si-specific)
EC:4.6.1.1	0.000210452	0.000123147	5.63617e-05	0.000164254	0.000125011	0.000238174	8.74421e-05	0.000110092	8.45747e-05	0.00017685	8.89125e-05	0.000132801	0.000122194	0.000128696	0.000151006	0.000159294	Adenylate cyclase
EC:2.8.3.5	0.000245255	0.000104062	8.44398e-05	0.000186828	0.000106594	9.42185e-05	9.58178e-05	9.773e-05	9.06567e-05	8.72075e-05	8.71514e-05	8.53494e-05	0.000104232	9.04896e-05	0.000285182	0.000313115	3-oxoacid CoA-transferase
EC:6.5.1.1	0.000174593	0.000122942	6.07189e-05	0.000142178	0.000141116	5.87794e-05	7.77958e-05	0.000105915	0.000112281	5.90222e-05	0.000220295	0.000178165	0.000177492	0.000120851	0.00017512	0.000206287	DNA ligase (ATP)
EC:3.6.3.32	0.000170482	0.000121304	8.63116e-05	0.000189244	9.58255e-05	0.000142582	0.000100977	9.08924e-05	9.03926e-05	0.000131109	0.000119346	0.000158397	0.000123479	0.000139562	0.000194454	0.000198799	Quaternary-amine-transporting ATPase
EC:3.4.24.84	0.000122423	0.000126563	8.82315e-05	0.000128844	0.000155463	0.000202815	0.000119133	0.000120804	0.000105	7.98037e-05	0.000202057	0.00011312	0.000161411	9.69326e-05	0.000144895	0.000163782	Ste24 endopeptidase
EC:2.3.2.6	0.000175288	0.00011577	7.87354e-05	0.000158075	0.000121993	0.00014721	0.000119288	9.97129e-05	9.48387e-05	0.00012028	0.000124105	0.000105999	0.000118698	0.000138462	0.000184958	0.00021659	Leucyltransferase
EC:6.3.2.2	0.000202584	0.000103268	0.000114982	0.000283301	6.41554e-05	0.000118618	9.70269e-05	8.63805e-05	6.30473e-05	0.000104558	8.92818e-05	0.000102866	0.000146662	0.000132485	0.000197015	0.00022906	Glutamate--cysteine ligase
EC:4.1.3.34	0.0003118	9.0369e-05	0.000107234	0.000132517	4.94452e-05	6.10805e-05	6.87698e-05	6.85605e-05	9.0788e-05	0.00011	0.000132834	0.000125453	0.000136675	0.000122717	0.000231458	0.000233109	Citryl-CoA lyase
EC:2.7.8.41	0.000182926	0.000122176	0.000111675	0.000141271	9.57663e-05	0.000214878	0.00011825	0.000108891	9.13501e-05	0.000115182	9.15482e-05	0.000114725	0.000129983	0.000116591	0.000169439	0.000159186	Cardiolipin synthase (CMP-forming)
EC:2.3.2.8	0.00016108	0.000130252	8.92682e-05	0.000130263	0.000142223	7.93079e-05	7.7849e-05	0.000103366	0.000106239	6.92338e-05	0.000200612	0.000140099	0.000167797	0.000101393	0.000169657	0.000200484	Arginyltransferase
EC:1.1.1.60	0.000250039	0.00010905	0.00011604	0.000130022	7.71447e-05	0.000199746	9.32133e-05	9.58521e-05	8.76863e-05	0.000106604	7.86228e-05	0.000129904	0.000115109	0.000106078	0.000181299	0.000193002	2-hydroxy-3-oxopropionate reductase
EC:3.5.1.4	0.000295178	7.4963e-05	7.90123e-05	0.000122378	4.87661e-05	0.000274612	0.000110884	7.04191e-05	7.31367e-05	0.000112395	9.11754e-05	0.000130279	9.21012e-05	7.77925e-05	0.000190898	0.000198948	Amidase
EC:1.1.1.35	0.000299782	8.582e-05	6.65467e-05	0.000187371	5.99038e-05	5.23689e-05	5.44117e-05	5.83397e-05	7.58728e-05	7.77562e-05	7.42026e-05	0.000101912	8.77216e-05	8.01332e-05	0.000293689	0.000375144	3-hydroxyacyl-CoA dehydrogenase
EC:1.10.2.2	0.000169402	0.000111503	6.19585e-05	0.000131233	0.000138414	7.26817e-05	7.1647e-05	9.57878e-05	0.000107476	6.88322e-05	0.000198419	0.000142176	0.000167317	0.000100372	0.000159312	0.000208544	Quinol--cytochrome-c reductase
EC:1.5.5.2	0.00017151	0.000103651	6.98011e-05	0.000152813	0.000102216	0.000155793	0.000107741	8.97997e-05	8.60602e-05	0.000122946	0.000100932	9.40942e-05	0.000106103	0.000124577	0.000171134	0.000237438	Proline dehydrogenase
EC:4.2.1.120	0.000185891	0.000125039	0.000109481	9.85556e-05	0.000105639	0.000123482	0.000103552	0.000142316	0.000109028	0.000124192	0.000106764	0.000120935	0.00014841	0.00012199	0.000129325	0.000109646	4-hydroxybutanoyl-CoA dehydratase
EC:5.3.3.3	0.000185891	0.000125039	0.000109481	9.85556e-05	0.000105639	0.000123482	0.000103552	0.000142316	0.000109028	0.000124192	0.000106764	0.000120935	0.00014841	0.00012199	0.000129325	0.000109646	Vinylacetyl-CoA Delta-isomerase
EC:1.4.1.21	0.000164485	0.00012096	0.000147365	0.000106905	0.000114821	0.000305493	0.000154791	8.49173e-05	8.75477e-05	9.90669e-05	0.000107917	5.26877e-05	7.95228e-05	9.86252e-05	0.000125752	0.000103994	Aspartate dehydrogenase
EC:1.2.7.5	4.87124e-05	0.000125028	7.76886e-05	0.000156966	0.000132531	0.000465	0.000164073	0.000124057	6.24011e-05	0.000164622	7.51042e-05	4.45579e-05	8.18123e-05	9.94025e-05	9.61265e-05	5.72024e-05	Aldehyde ferredoxin oxidoreductase
EC:4.1.3.39	0.000132028	0.000129713	0.000117466	9.79854e-05	7.53674e-05	4.73408e-05	0.000128542	8.44177e-05	0.000106813	8.94787e-05	0.000189189	0.00010666	0.000124802	0.000149562	0.000162367	0.000194153	4-hydroxy-2-oxovalerate aldolase
EC:4.2.1.99	0.000152001	0.000113646	5.96243e-05	0.000129953	0.00014712	7.34476e-05	7.46619e-05	9.744e-05	0.000104357	6.11889e-05	0.000194714	0.000113076	0.000167321	9.70919e-05	0.000144357	0.000195502	2-methylisocitrate dehydratase
EC:6.6.1.2	0.000155776	0.000110141	7.58481e-05	0.000149852	8.34167e-05	0.0002507	0.000114184	8.97711e-05	6.77964e-05	0.000132535	9.13809e-05	0.000145056	8.43393e-05	9.88211e-05	0.000160152	0.000131979	Cobaltochelatase
EC:2.4.1.11	0.000174489	0.000153434	0.000142392	9.01583e-05	9.73772e-05	8.2156e-05	0.000123976	0.000140956	0.000104119	0.000113839	0.000116099	0.000156931	0.000114392	0.000105288	9.49241e-05	9.53252e-05	Glycogen(starch) synthase
EC:3.4.17.11	0.000153962	0.000110039	0.000132741	0.000154381	6.08567e-05	0.00031099	0.00014157	9.24335e-05	5.59562e-05	0.000110608	9.0737e-05	6.27917e-05	9.78684e-05	8.77925e-05	0.000145232	0.000111218	Glutamate carboxypeptidase
EC:2.4.1.8	9.22642e-05	8.90402e-05	0.000103709	0.000187272	0.000108298	0.000140197	0.000295273	0.000136979	7.77921e-05	0.000106653	0.000127257	6.73706e-05	8.63283e-05	0.000107461	0.000112697	7.06903e-05	Maltose phosphorylase
EC:3.6.3.25	0.000227924	9.12614e-05	9.55443e-05	0.000157004	5.7972e-05	7.2829e-05	5.10458e-05	6.47689e-05	9.616e-05	9.88817e-05	6.97643e-05	0.000110178	9.59229e-05	7.40298e-05	0.000240066	0.000276977	Sulfate-transporting ATPase
EC:3.5.1.87	0.000196872	9.46472e-05	0.000104437	0.000103374	6.23994e-05	0.000177168	0.000106247	8.41772e-05	8.05902e-05	0.000105205	0.000103591	0.000138696	8.46977e-05	8.46105e-05	0.00019291	0.000159622	N-carbamoyl-L-amino-acid hydrolase
EC:2.3.1.16	0.000218136	9.07952e-05	6.89884e-05	0.000161481	8.17378e-05	7.80791e-05	7.60969e-05	8.01063e-05	8.11006e-05	7.84325e-05	7.53252e-05	7.53814e-05	9.38965e-05	8.34996e-05	0.000242658	0.000293579	Acetyl-CoA C-acyltransferase
EC:2.5.1.76	0.000173137	0.000151072	0.000140841	8.70798e-05	9.48122e-05	7.9043e-05	0.000122502	0.000138436	0.000102684	0.000112318	0.000115727	0.0001555	0.000112693	0.000102034	9.30674e-05	9.45778e-05	Cysteate synthase
EC:3.4.11.5	0.000175374	7.06874e-05	8.0592e-05	0.000185007	7.60207e-05	0.000239348	0.000133948	7.56731e-05	4.93146e-05	0.000100301	7.25686e-05	6.88708e-05	8.24943e-05	8.8122e-05	0.000200388	0.000166597	Prolyl aminopeptidase
EC:3.1.3.89	8.62152e-05	0.000118246	8.59476e-05	0.000113032	0.000111875	0.000132656	0.000108653	0.000145349	0.000109968	0.000121889	9.56065e-05	0.000115016	0.000170478	0.000102119	0.000119689	9.77117e-05	5'-deoxynucleotidase
EC:2.7.8.20	0.000125208	7.73941e-05	9.99088e-05	0.000239502	0.000101118	0.000166786	0.000142084	9.89128e-05	5.80075e-05	9.93055e-05	8.10027e-05	5.01479e-05	0.000135663	0.000139749	0.000142937	0.000100969	Phosphatidylglycerol--membrane-oligosaccharide glycerophosphotransferase
EC:2.1.1.166	0.000159223	9.65925e-05	6.00041e-05	0.000165491	8.35718e-05	0.000256672	9.45215e-05	7.78968e-05	5.83861e-05	0.000119946	6.54979e-05	7.78346e-05	7.57645e-05	8.36543e-05	0.000168886	0.000178989	23S rRNA (uridine(2552)-2'-O)-methyltransferase
EC:3.1.26.12	0.000161076	9.09634e-05	6.0542e-05	0.00015873	7.2829e-05	0.00024863	8.95063e-05	7.22604e-05	5.66736e-05	0.000118923	6.42596e-05	7.70158e-05	7.09183e-05	8.10145e-05	0.000167126	0.000178957	Ribonuclease E
EC:6.1.1.23	0.000133215	9.26581e-05	8.99511e-05	7.55723e-05	9.91983e-05	9.69125e-05	9.09669e-05	9.94988e-05	0.000131629	0.00010742	0.000177222	0.000102408	0.000123313	0.000101294	0.000114342	0.000100077	Aspartate--tRNA(Asn) ligase
EC:2.7.7.59	0.000155441	9.36015e-05	5.77256e-05	0.000162424	7.8788e-05	0.000246313	9.14108e-05	7.47529e-05	5.44325e-05	0.000112533	6.33296e-05	7.61047e-05	7.34617e-05	7.87393e-05	0.000163991	0.00017713	[Protein-PII] uridylyltransferase
EC:2.3.1.41	0.000189912	9.67237e-05	7.34453e-05	0.000134984	5.69615e-05	4.6698e-05	9.52554e-05	4.91182e-05	7.01893e-05	6.89587e-05	0.000113552	8.93521e-05	0.000100601	0.000114539	0.000191411	0.000248169	Beta-ketoacyl-[acyl-carrier-protein] synthase I
EC:2.7.7.75	0.000124814	0.000102103	5.57108e-05	0.000102099	0.000135481	6.40016e-05	6.84077e-05	9.0614e-05	9.76498e-05	5.50426e-05	0.000189111	0.000106744	0.000157373	8.93179e-05	0.000123959	0.000163668	Molybdopterin adenylyltransferase
EC:1.1.1.305	8.46835e-05	8.606e-05	8.28702e-05	8.57352e-05	0.000163567	0.000131121	7.2884e-05	0.000129261	0.000239102	0.000118524	7.38352e-05	9.0982e-05	0.000108171	6.84995e-05	7.19917e-05	0.000101536	UDP-glucuronic acid oxidase (UDP-4-keto-hexauronic acid decarboxylating)
EC:2.1.2.13	8.46835e-05	8.606e-05	8.28702e-05	8.57352e-05	0.000163567	0.000131121	7.2884e-05	0.000129261	0.000239102	0.000118524	7.38352e-05	9.0982e-05	0.000108171	6.84995e-05	7.19917e-05	0.000101536	UDP-4-amino-4-deoxy-L-arabinose formyltransferase
EC:2.7.1.170	0.000239997	8.08034e-05	7.66336e-05	0.00012656	5.68812e-05	0.000174322	9.65839e-05	6.09665e-05	5.27288e-05	7.54029e-05	8.40538e-05	9.92204e-05	5.76486e-05	7.63802e-05	0.000172752	0.000176589	Anhydro-N-acetylmuramic acid kinase
EC:3.1.1.5	0.000150462	8.94375e-05	4.86536e-05	0.000127608	8.1157e-05	0.000137022	6.34143e-05	7.77679e-05	7.68245e-05	0.000114173	8.22794e-05	0.000120809	9.61809e-05	0.000104287	0.000174498	0.000164794	Lysophospholipase
EC:2.4.1.64	8.36408e-05	8.49872e-05	8.14702e-05	8.28692e-05	0.000161885	0.000130621	7.21957e-05	0.000125677	0.000238011	0.000117457	7.32517e-05	8.79791e-05	0.000106979	6.76515e-05	6.94801e-05	9.60229e-05	Alpha,alpha-trehalose phosphorylase
EC:2.7.7.70	8.00114e-05	0.000109021	5.80209e-05	8.62045e-05	0.000156561	8.65224e-05	8.15196e-05	0.000112683	0.000101178	6.17227e-05	0.000189394	0.000113343	0.000159007	9.18592e-05	9.79988e-05	0.00010194	D-glycero-beta-D-manno-heptose 1-phosphate adenylyltransferase
EC:2.7.1.167	8.00114e-05	0.000109021	5.80209e-05	8.62045e-05	0.000156561	8.65224e-05	8.15196e-05	0.000112683	0.000101178	6.17227e-05	0.000189394	0.000113343	0.000159007	9.18592e-05	9.79988e-05	0.00010194	D-glycero-beta-D-manno-heptose-7-phosphate kinase
EC:1.1.1.336	0.000137143	0.000124839	0.00011015	6.30269e-05	8.89013e-05	8.73726e-05	7.69778e-05	6.97643e-05	0.000101651	0.000147562	9.5723e-05	9.6577e-05	0.000100164	0.000142677	0.000118662	0.000115194	UDP-N-acetyl-D-mannosamine dehydrogenase
EC:2.1.1.35	6.64748e-05	0.000106604	7.10378e-05	0.000121561	0.000145309	7.87944e-05	8.62281e-05	0.000106348	9.3826e-05	5.06133e-05	0.000189049	0.000103248	0.00017423	9.92502e-05	6.63066e-05	0.000103999	tRNA (uracil(54)-C(5))-methyltransferase
EC:1.1.1.335	6.45806e-05	0.000115773	6.61116e-05	8.60708e-05	0.000138907	0.000182753	0.000102102	0.000102323	8.44045e-05	6.60784e-05	0.000190132	0.000101892	0.000144135	7.70248e-05	8.01155e-05	4.78876e-05	UDP-N-acetyl-2-amino-2-deoxyglucuronate dehydrogenase
EC:2.7.1.16	0.000108634	0.000115706	0.000115462	0.000142531	0.000104489	8.75246e-05	0.000151109	0.000116615	7.89678e-05	8.27994e-05	0.000122281	8.58401e-05	8.97995e-05	9.97869e-05	8.79868e-05	6.96617e-05	Ribulokinase
EC:2.7.8.12	9.45026e-05	7.94981e-05	9.75088e-05	8.41895e-05	8.85117e-05	9.43864e-05	8.97365e-05	8.47955e-05	0.000116754	0.000109033	0.000106438	9.5415e-05	9.64504e-05	0.000118774	0.000136458	0.000113392	CDP-glycerol glycerophosphotransferase
EC:1.3.8.7	0.000293374	5.25665e-05	3.74364e-05	0.000145521	6.92338e-06	1.35835e-05	1.13587e-05	1.2958e-05	3.97152e-05	5.20097e-05	5.06402e-05	7.78922e-05	5.83612e-05	5.69217e-05	0.000295008	0.000378975	Medium-chain acyl-CoA dehydrogenase
EC:5.3.3.2	7.48692e-05	8.07729e-05	6.63119e-05	0.000171061	0.000126201	0.000191097	0.00012444	0.000104726	6.3938e-05	0.00010573	7.12114e-05	4.5285e-05	0.000103561	0.00010779	0.000105254	7.92933e-05	Isopentenyl-diphosphate Delta-isomerase
EC:4.3.1.12	0.000178015	7.54918e-05	5.71905e-05	8.50303e-05	4.81435e-05	3.67267e-05	5.04158e-05	4.75669e-05	8.2967e-05	8.92151e-05	0.000117237	0.000130105	7.42743e-05	0.000115225	0.000207416	0.000185639	Ornithine cyclodeaminase
EC:6.1.1.13	9.76127e-05	6.69209e-05	9.07738e-05	0.000215422	9.36655e-05	0.000153663	0.000136054	8.87515e-05	5.21696e-05	8.71032e-05	7.4392e-05	4.21666e-05	0.000123221	0.000117766	0.000109352	7.69976e-05	D-alanine--poly(phosphoribitol) ligase
EC:2.3.1.81	6.87131e-05	7.33722e-05	5.28631e-05	7.1625e-05	0.000152828	8.89954e-05	8.19793e-05	8.28177e-05	0.000136623	6.39652e-05	0.000201381	0.000103043	0.000155088	9.70299e-05	7.28306e-05	7.61421e-05	Aminoglycoside N(3')-acetyltransferase
EC:4.1.3.4	0.000214214	7.39573e-05	7.12675e-05	0.000105727	6.07306e-05	5.19155e-05	6.01758e-05	6.22974e-05	6.73228e-05	7.17567e-05	7.87186e-05	9.2845e-05	7.96964e-05	7.31911e-05	0.000180579	0.000203354	Hydroxymethylglutaryl-CoA lyase
EC:1.1.1.125	0.000335313	8.02514e-05	0.000128075	4.82781e-05	3.29997e-05	3.4586e-05	4.23194e-05	4.87619e-05	7.69677e-05	8.66653e-05	0.000102249	0.000102199	0.00011632	8.82155e-05	8.82705e-05	0.000110328	2-deoxy-D-gluconate 3-dehydrogenase
EC:1.6.5.5	0.000279818	6.24755e-05	4.14126e-05	0.000135324	1.14527e-05	2.67346e-05	1.4843e-05	1.93806e-05	4.63099e-05	7.76701e-05	5.64715e-05	9.22139e-05	6.2476e-05	6.27254e-05	0.00024474	0.000298398	NADPH:quinone reductase
EC:1.8.1.2	0.000274434	6.1841e-05	4.41524e-05	0.000173102	9.06856e-06	8.91693e-06	7.20829e-06	1.00625e-05	5.53481e-05	5.60208e-05	5.17094e-05	8.11623e-05	6.10034e-05	6.33138e-05	0.000242627	0.000329885	Assimilatory sulfite reductase (NADPH)
EC:4.1.2.40	0.0001435	7.9115e-05	8.39619e-05	0.000131708	7.86147e-05	9.84364e-05	8.34847e-05	8.45443e-05	7.24404e-05	7.96492e-05	7.42622e-05	6.59434e-05	0.000124572	0.000134331	0.000112923	9.32045e-05	Tagatose-bisphosphate aldolase
EC:2.8.1.2	0.000183371	7.13047e-05	6.52996e-05	0.000134385	3.21597e-05	0.000159872	6.79741e-05	5.42881e-05	4.21253e-05	7.16758e-05	5.33562e-05	7.76812e-05	5.50598e-05	5.94305e-05	0.000186558	0.000218769	3-mercaptopyruvate sulfurtransferase
EC:3.2.2.26	0.000105968	0.000117164	7.71981e-05	7.55073e-05	8.13592e-05	0.000132688	6.17561e-05	9.49401e-05	8.06143e-05	0.000121695	8.08057e-05	0.000113622	0.000113821	0.000109166	7.48648e-05	8.27692e-05	Futalosine hydrolase
EC:3.1.7.2	8.22936e-05	9.15594e-05	4.8915e-05	8.65524e-05	0.000133845	5.9543e-05	6.60912e-05	9.03166e-05	9.23732e-05	4.19065e-05	0.000179617	0.000122077	0.000146664	7.8575e-05	7.57098e-05	0.000112821	Guanosine-3',5'-bis(diphosphate) 3'-diphosphatase
EC:1.2.5.1	0.000140953	0.000111758	9.58152e-05	5.52939e-05	7.24653e-05	7.18011e-05	5.99671e-05	5.54751e-05	8.5319e-05	0.000131429	8.05025e-05	8.49229e-05	9.27965e-05	0.000131305	0.000117392	0.000121188	Pyruvate dehydrogenase (quinone)
EC:4.1.2.52	0.000183744	8.10862e-05	6.56869e-05	8.83221e-05	4.87777e-05	6.83718e-05	5.12402e-05	7.13892e-05	6.33122e-05	8.77527e-05	7.41342e-05	0.000120737	9.59399e-05	8.1135e-05	0.000146066	0.00016426	4-hydroxy-2-oxoheptanedioate aldolase
EC:6.5.1.6	0.000100074	9.36621e-05	3.89155e-05	8.58368e-05	0.000120691	3.9229e-05	5.66111e-05	7.35135e-05	8.69644e-05	3.65472e-05	0.000194768	0.000122443	0.000144488	8.19459e-05	0.000103551	0.000108837	DNA ligase (ATP or NAD(+))
EC:6.5.1.7	0.000100074	9.36621e-05	3.89155e-05	8.58368e-05	0.000120691	3.9229e-05	5.66111e-05	7.35135e-05	8.69644e-05	3.65472e-05	0.000194768	0.000122443	0.000144488	8.19459e-05	0.000103551	0.000108837	DNA ligase (ATP, ADP or GTP)
EC:1.1.5.4	7.95231e-05	9.23458e-05	4.75859e-05	7.25297e-05	0.000139427	6.06521e-05	6.67271e-05	8.78666e-05	0.000101317	4.17789e-05	0.000179821	9.59241e-05	0.000146553	7.79579e-05	8.17008e-05	0.000113352	Malate dehydrogenase (quinone)
EC:4.1.99.14	0.000121309	9.30611e-05	8.79574e-05	6.6012e-05	9.61229e-05	9.03432e-05	7.33086e-05	9.4089e-05	0.000107601	9.0536e-05	8.73808e-05	8.75257e-05	0.000114904	9.41709e-05	0.000101416	8.34151e-05	Spore photoproduct lyase
EC:4.1.1.32	8.96254e-05	9.56187e-05	6.41974e-05	9.4856e-05	8.21784e-05	9.85696e-05	8.67407e-05	0.000105151	7.85845e-05	9.01442e-05	7.90865e-05	8.89953e-05	0.000118752	8.30524e-05	0.000117667	0.000112241	Phosphoenolpyruvate carboxykinase (GTP)
EC:3.6.3.41	9.30215e-05	8.52349e-05	5.19188e-05	0.000130551	8.34594e-05	0.000256643	9.42774e-05	7.76985e-05	4.95767e-05	0.000110972	5.49385e-05	6.7833e-05	6.4255e-05	7.20779e-05	0.000101342	9.54884e-05	Heme-transporting ATPase
EC:1.1.1.381	7.66535e-05	9.11372e-05	4.91524e-05	8.04643e-05	0.000133192	5.9406e-05	6.53977e-05	8.70311e-05	9.05355e-05	4.10458e-05	0.000179617	9.5196e-05	0.000146534	7.97733e-05	7.8975e-05	0.000111406	3-hydroxy acid dehydrogenase
EC:2.1.1.181	0.000135788	0.000105465	9.75804e-05	5.91803e-05	8.37029e-05	6.66721e-05	6.85986e-05	5.94158e-05	8.31129e-05	0.000119484	7.7526e-05	7.99259e-05	8.86857e-05	0.000123569	9.44322e-05	0.000117662	23S rRNA (adenine(1618)-N(6))-methyltransferase
EC:4.2.1.115	4.4986e-05	0.000100122	5.84168e-05	6.55024e-05	0.000145802	6.75691e-05	8.95548e-05	9.7206e-05	9.34564e-05	4.15152e-05	0.000195712	9.53659e-05	0.000147023	8.73292e-05	5.00013e-05	7.28153e-05	UDP-N-acetylglucosamine 4,6-dehydratase (inverting)
EC:4.1.2.9	7.21015e-05	7.21527e-05	7.2301e-05	0.000153728	8.57172e-05	0.00013178	0.000110888	0.000114058	5.89495e-05	9.13932e-05	6.79284e-05	6.98509e-05	0.000121626	9.02136e-05	9.31739e-05	6.63233e-05	Phosphoketolase
EC:4.1.2.22	7.21015e-05	7.21527e-05	7.2301e-05	0.000153728	8.57172e-05	0.00013178	0.000110888	0.000114058	5.89495e-05	9.13932e-05	6.79284e-05	6.98509e-05	0.000121626	9.02136e-05	9.31739e-05	6.63233e-05	Fructose-6-phosphate phosphoketolase
EC:1.2.4.2	0.000154419	6.57593e-05	6.94634e-05	0.000121966	5.46975e-05	0.000161353	8.3151e-05	5.43671e-05	5.14278e-05	6.88276e-05	5.42127e-05	7.24295e-05	4.73874e-05	4.71274e-05	0.00015948	0.000167925	Oxoglutarate dehydrogenase (succinyl-transferring)
EC:6.3.1.12	7.10896e-05	7.16726e-05	6.84324e-05	0.000149703	8.70653e-05	0.000133716	0.00010745	0.000110865	5.69068e-05	8.69267e-05	6.58193e-05	6.42367e-05	0.00011095	9.19092e-05	9.89269e-05	7.00396e-05	D-aspartate ligase
EC:1.8.5.3	4.58264e-05	8.68852e-05	0.00010029	0.000115766	6.25388e-05	0.000420457	0.000153995	8.22708e-05	2.84444e-05	8.68656e-05	4.69403e-05	2.30287e-05	3.27127e-05	3.17414e-05	9.22458e-05	4.89462e-05	Dimethylsulfoxide reductase
EC:2.7.1.83	7.01003e-05	9.44766e-05	8.77834e-05	0.000163451	7.30287e-05	9.95827e-05	8.78992e-05	0.000101308	5.88135e-05	8.3221e-05	6.85125e-05	7.36627e-05	0.000137686	0.000102516	6.49386e-05	7.61616e-05	Pseudouridine kinase
EC:5.4.99.27	6.59999e-05	8.86014e-05	4.67606e-05	7.80125e-05	0.000133443	5.93073e-05	6.56987e-05	8.69461e-05	8.90581e-05	3.94538e-05	0.000176979	9.38062e-05	0.000143717	7.60732e-05	6.34301e-05	0.000100035	tRNA pseudouridine(13) synthase
EC:6.4.1.4	0.00025091	5.30301e-05	3.76051e-05	0.00014085	5.4722e-06	1.1763e-05	9.18228e-06	1.55637e-05	3.99878e-05	5.48547e-05	4.7646e-05	0.000104793	5.51745e-05	5.53516e-05	0.000223034	0.000290734	Methylcrotonoyl-CoA carboxylase
EC:3.4.17.19	0.000139344	7.26202e-05	7.87962e-05	6.22012e-05	7.22533e-05	7.81934e-05	4.90747e-05	6.48516e-05	0.000118355	9.28388e-05	7.60543e-05	7.73521e-05	0.000122065	8.80986e-05	0.000105248	0.000100417	Carboxypeptidase Taq
EC:2.1.1.172	0.000113552	5.74837e-05	6.62382e-05	0.000153103	6.80312e-05	8.87951e-05	7.33549e-05	6.06053e-05	7.92446e-05	6.35723e-05	5.70289e-05	7.11797e-05	0.000102392	9.51555e-05	0.000112413	0.000142713	16S rRNA (guanine(1207)-N(2))-methyltransferase
EC:3.6.3.28	0.000124479	6.30904e-05	3.10916e-05	0.000123904	7.71933e-05	0.000147757	7.42068e-05	6.55704e-05	4.80964e-05	0.000102218	5.66206e-05	6.98205e-05	7.56322e-05	8.07269e-05	0.000137951	0.000115517	Phosphonate-transporting ATPase
EC:1.1.1.261	0.000100803	9.46859e-05	9.47611e-05	8.90182e-05	9.54068e-05	8.2706e-05	0.000122866	0.000114767	6.86129e-05	7.34366e-05	7.96581e-05	8.13861e-05	8.30394e-05	6.58185e-05	6.81804e-05	7.39452e-05	sn-glycerol-1-phosphate dehydrogenase
EC:2.7.7.73	4.02913e-05	9.08644e-05	2.46458e-05	0.000114442	0.000119154	0.000211078	8.06975e-05	9.34401e-05	6.24202e-05	0.00012377	6.01167e-05	4.83796e-05	8.89705e-05	0.000103767	6.26037e-05	6.47415e-05	Sulfur carrier protein ThiS adenylyltransferase
EC:1.8.99.2	3.90522e-05	8.90726e-05	3.40501e-05	0.000107267	0.000123333	0.00021071	8.00707e-05	9.13147e-05	8.2037e-05	0.000127577	6.00366e-05	4.53042e-05	8.25909e-05	9.97045e-05	6.28061e-05	5.04135e-05	Adenylyl-sulfate reductase
EC:3.6.1.45	5.88298e-05	8.95478e-05	4.5305e-05	6.39652e-05	0.00013447	6.17627e-05	6.6776e-05	8.91647e-05	8.81092e-05	4.45606e-05	0.000177623	9.62266e-05	0.000143883	7.55903e-05	5.64519e-05	7.17532e-05	UDP-sugar diphosphatase
EC:3.1.13.1	9.7497e-05	7.47133e-05	5.05501e-05	0.000121338	6.76402e-05	0.000235855	8.40945e-05	6.36784e-05	4.16588e-05	9.43482e-05	4.98085e-05	3.3381e-05	5.44301e-05	6.47594e-05	0.000122824	0.000124274	Exoribonuclease II
EC:4.2.1.28	5.67847e-05	8.03431e-05	5.4477e-05	9.76218e-05	9.64341e-05	0.000130657	9.39197e-05	9.99613e-05	6.65005e-05	8.71336e-05	6.28477e-05	5.9305e-05	9.31578e-05	9.16227e-05	0.000110736	9.14874e-05	Propanediol dehydratase
EC:3.5.3.12	0.000109141	7.75693e-05	6.31189e-05	3.53744e-05	0.000115444	4.31656e-05	5.25426e-05	6.81745e-05	9.10149e-05	4.94851e-05	0.000191268	0.000102653	0.000139738	7.5942e-05	5.55458e-05	7.08834e-05	Agmatine deiminase
EC:4.1.1.17	9.41948e-05	6.10612e-05	7.67785e-05	0.000152631	5.03005e-05	0.000204218	0.00010469	6.59423e-05	2.93653e-05	6.99329e-05	5.22785e-05	5.73967e-05	7.14818e-05	6.30177e-05	0.000119895	0.000100264	Ornithine decarboxylase
EC:6.3.2.35	6.21851e-05	8.44481e-05	6.00965e-05	8.95826e-05	8.51482e-05	0.000108733	8.35157e-05	0.000124028	7.11242e-05	8.84174e-05	6.00024e-05	8.5455e-05	0.000110308	7.79939e-05	8.98335e-05	7.04807e-05	D-alanine--D-serine ligase
EC:4.4.1.15	0.000116242	7.9912e-05	5.49513e-05	6.45282e-05	6.98331e-05	0.000110254	6.74096e-05	6.01876e-05	7.22014e-05	0.000105572	0.000108069	6.65558e-05	8.17828e-05	0.000101228	0.00010014	7.93706e-05	D-cysteine desulfhydrase
EC:2.3.3.9	0.000157781	6.26824e-05	2.65369e-05	0.000126129	5.10885e-05	0.000101102	3.73091e-05	4.36631e-05	4.49337e-05	8.47893e-05	4.91637e-05	6.95061e-05	6.14457e-05	6.98293e-05	0.0001486	0.000189117	Malate synthase
EC:2.6.1.98	3.81835e-05	8.92058e-05	4.22145e-05	6.50577e-05	0.000144374	6.75493e-05	7.03745e-05	9.29008e-05	8.69185e-05	3.58948e-05	0.000173645	8.93073e-05	0.000143536	7.29514e-05	4.49585e-05	6.23436e-05	UDP-2-acetamido-2-deoxy-ribo-hexuluronate aminotransferase
EC:4.1.99.3	0.0001251	6.52238e-05	3.79237e-05	0.000113346	8.19406e-05	0.000113423	6.55982e-05	6.5045e-05	5.36158e-05	8.5612e-05	5.58319e-05	7.48512e-05	6.29738e-05	6.79961e-05	0.0001227	0.000128411	Deoxyribodipyrimidine photo-lyase
EC:1.7.1.7	8.18652e-05	6.06391e-05	7.87778e-05	0.000148705	6.06258e-05	0.00021054	0.000115037	6.69144e-05	3.47426e-05	7.12373e-05	5.35633e-05	2.96313e-05	6.96567e-05	6.56864e-05	0.000104804	7.61648e-05	GMP reductase
EC:1.6.5.2	0.000186439	4.58777e-05	4.04743e-05	0.000124154	2.53279e-05	3.70764e-05	2.86968e-05	2.87678e-05	4.00969e-05	5.13339e-05	4.49343e-05	9.29412e-05	4.67359e-05	6.26415e-05	0.000191488	0.00023223	NAD(P)H dehydrogenase (quinone)
EC:2.7.1.1	0.00010946	0.000100914	8.72612e-05	3.89269e-05	6.56234e-05	6.34973e-05	5.40672e-05	4.53231e-05	7.69521e-05	0.000118203	7.16922e-05	7.22353e-05	8.38041e-05	0.000121141	8.47453e-05	8.75863e-05	Hexokinase
EC:2.7.7.39	8.74643e-05	5.98579e-05	7.16998e-05	0.000107379	8.03136e-05	8.81441e-05	9.02838e-05	6.96552e-05	7.84015e-05	7.57991e-05	6.3638e-05	6.07375e-05	7.45461e-05	8.63958e-05	0.000113426	8.49885e-05	Glycerol-3-phosphate cytidylyltransferase
EC:2.7.14.1	0.000111961	7.89176e-05	7.555e-05	6.02646e-05	7.31503e-05	6.20007e-05	6.2103e-05	8.33417e-05	8.76401e-05	7.35743e-05	7.23555e-05	7.68574e-05	0.000117606	7.68979e-05	9.31212e-05	7.04993e-05	Protein arginine kinase
EC:2.1.1.10	7.7151e-05	8.74107e-05	7.35589e-05	0.000127921	6.5927e-05	7.11896e-05	7.76293e-05	8.35804e-05	6.81337e-05	6.92837e-05	7.22265e-05	7.38212e-05	0.000100615	7.709e-05	8.07861e-05	7.39763e-05	Homocysteine S-methyltransferase
EC:4.1.1.82	5.35552e-05	7.12232e-05	6.64863e-05	9.08071e-05	7.15284e-05	6.71723e-05	0.000234997	9.96475e-05	6.59283e-05	7.35924e-05	0.000108165	5.5166e-05	3.45786e-05	6.72714e-05	7.22522e-05	4.30301e-05	Phosphonopyruvate decarboxylase
EC:2.8.3.10	0.000164209	5.96556e-05	8.53489e-05	4.64441e-05	4.50546e-05	5.24734e-05	6.25486e-05	5.8789e-05	6.70652e-05	7.72191e-05	0.000104067	6.82414e-05	0.000101326	8.66978e-05	9.46493e-05	7.21195e-05	Citrate CoA-transferase
EC:3.2.2.30	3.69214e-05	8.2859e-05	4.16765e-05	5.50357e-05	0.000133013	5.86527e-05	6.48809e-05	8.64997e-05	8.4123e-05	3.40213e-05	0.000172207	8.78538e-05	0.000137737	6.9955e-05	4.24524e-05	6.00206e-05	Aminodeoxyfutalosine nucleosidase
EC:2.3.1.202	3.68872e-05	8.26825e-05	4.16765e-05	5.50357e-05	0.000133013	5.86527e-05	6.4833e-05	8.64714e-05	8.40789e-05	3.40213e-05	0.000172107	8.78271e-05	0.000137689	6.98673e-05	4.21276e-05	5.99125e-05	UDP-4-amino-4,6-dideoxy-N-acetyl-beta-L-altrosamine N-acetyltransferase
EC:6.1.1.24	6.87452e-05	5.51162e-05	5.96905e-05	0.000133963	8.71566e-05	0.000108242	8.67335e-05	6.85073e-05	8.011e-05	6.41192e-05	5.6158e-05	3.85527e-05	9.68468e-05	9.58118e-05	8.75122e-05	6.545e-05	Glutamate--tRNA(Gln) ligase
EC:1.2.99.5	3.45836e-05	7.88471e-05	1.97674e-05	0.000100591	0.000109594	0.000204168	7.34924e-05	9.04628e-05	5.60703e-05	0.000123478	5.31371e-05	4.35935e-05	7.05126e-05	9.05694e-05	5.0194e-05	4.15106e-05	Formylmethanofuran dehydrogenase
EC:2.7.7.42	0.000144771	6.00583e-05	5.22827e-05	0.000118847	3.03684e-05	0.000150954	5.90612e-05	3.89238e-05	3.07911e-05	5.72066e-05	4.01153e-05	6.13024e-05	4.20809e-05	3.99176e-05	0.00014451	0.000160922	[Glutamate--ammonia-ligase] adenylyltransferase
EC:5.4.99.62	0.000134701	5.39119e-05	7.19131e-05	0.000126263	5.88649e-05	9.78022e-05	7.7308e-05	5.94016e-05	4.24066e-05	6.8836e-05	5.34417e-05	3.79507e-05	8.85436e-05	8.00913e-05	9.46611e-05	7.71429e-05	D-ribose pyranase
EC:2.6.1.21	0.000164502	5.82632e-05	5.62592e-05	7.0054e-05	3.45383e-05	4.1596e-05	3.13254e-05	5.2717e-05	6.399e-05	7.05224e-05	6.5371e-05	9.20926e-05	8.23613e-05	6.13008e-05	0.000119813	0.000126578	D-amino-acid transaminase
EC:3.4.19.11	0.000115565	6.31295e-05	7.4714e-05	5.42489e-05	5.50758e-05	6.79028e-05	5.97221e-05	6.60786e-05	6.6011e-05	7.96229e-05	7.86511e-05	6.51969e-05	0.000115916	7.85934e-05	8.98865e-05	6.87184e-05	Gamma-D-glutamyl-meso-diaminopimelate peptidase
EC:1.14.13.82	0.000223337	4.40648e-05	3.03109e-05	0.000114265	4.53835e-06	9.53144e-06	6.89245e-06	1.03805e-05	3.15947e-05	4.11511e-05	3.96589e-05	6.52702e-05	4.40959e-05	4.51518e-05	0.000215853	0.00026149	Vanillate monooxygenase
EC:5.4.2.9	5.17702e-05	6.61589e-05	6.2404e-05	8.09972e-05	6.66752e-05	6.07149e-05	0.000227892	9.45153e-05	6.37924e-05	6.81512e-05	0.000104315	5.23815e-05	3.2476e-05	6.36114e-05	6.88656e-05	3.99507e-05	Phosphoenolpyruvate mutase
EC:2.7.1.168	0.00010807	6.94186e-05	6.85432e-05	5.67476e-05	6.04416e-05	4.3804e-05	5.56464e-05	6.96388e-05	7.41962e-05	6.41661e-05	8.0392e-05	7.2422e-05	0.000127988	8.24265e-05	8.33199e-05	7.00374e-05	D-glycero-alpha-D-manno-heptose-7-phosphate kinase
EC:4.3.2.3	0.000212334	6.30964e-05	4.75258e-05	7.64797e-05	2.01281e-05	3.12235e-05	2.79632e-05	3.33319e-05	4.11677e-05	7.38441e-05	5.47904e-05	8.64536e-05	6.51378e-05	5.9037e-05	0.000133645	0.000150937	Ureidoglycolate lyase
EC:3.2.1.17	8.00224e-05	7.26603e-05	8.03519e-05	0.000138707	4.06196e-05	0.000167264	9.28722e-05	5.55958e-05	3.21449e-05	5.82348e-05	5.61993e-05	3.69127e-05	6.20584e-05	6.21211e-05	8.38309e-05	9.41283e-05	Lysozyme
EC:3.2.1.14	7.72152e-05	7.33825e-05	7.07865e-05	8.2744e-05	6.939e-05	5.41756e-05	7.52427e-05	5.6162e-05	8.09886e-05	5.78427e-05	7.78572e-05	5.46859e-05	6.68887e-05	8.90469e-05	0.000102443	0.000101974	Chitinase
EC:1.1.1.17	5.66577e-05	5.60099e-05	8.08452e-05	0.000116728	6.10415e-05	8.80519e-05	9.57966e-05	9.09176e-05	5.70352e-05	8.75909e-05	6.33988e-05	9.26012e-05	7.38236e-05	6.51397e-05	5.32762e-05	5.52692e-05	Mannitol-1-phosphate 5-dehydrogenase
EC:1.1.1.67	0.00010723	9.13415e-05	7.85484e-05	3.07933e-05	5.4547e-05	5.53651e-05	4.44298e-05	4.291e-05	6.67992e-05	0.000110879	6.37033e-05	9.30759e-05	7.76997e-05	0.000112934	6.46044e-05	8.05321e-05	Mannitol 2-dehydrogenase
EC:5.3.1.26	6.7528e-05	5.47685e-05	6.87331e-05	0.000177797	6.11143e-05	0.000107486	9.08466e-05	6.44641e-05	3.7747e-05	6.47301e-05	5.31779e-05	3.53122e-05	0.00010813	8.53609e-05	7.46365e-05	5.26733e-05	Galactose-6-phosphate isomerase
EC:4.2.2.5	5.02174e-05	6.24424e-05	5.61779e-05	8.58327e-05	6.53622e-05	7.01305e-05	0.000242	9.67565e-05	3.85725e-05	6.32671e-05	9.80417e-05	4.23333e-05	4.22015e-05	5.50388e-05	5.88015e-05	5.27206e-05	Chondroitin AC lyase
EC:1.3.1.1	7.83246e-05	6.02215e-05	6.72302e-05	8.39877e-05	6.26503e-05	7.09e-05	7.8592e-05	7.69751e-05	5.93214e-05	8.07901e-05	5.98295e-05	0.000108527	5.4258e-05	5.6109e-05	9.62425e-05	7.55206e-05	Dihydrouracil dehydrogenase (NAD(+))
EC:2.6.1.57	0.000127022	5.20532e-05	5.28127e-05	0.000105137	2.25466e-05	0.0001438	5.5589e-05	3.67428e-05	2.818e-05	4.76252e-05	3.52977e-05	5.40303e-05	3.55127e-05	3.68061e-05	0.000146323	0.000168521	Aromatic-amino-acid transaminase
EC:5.3.1.27	0.000106695	5.34109e-05	7.74513e-05	5.44997e-05	5.30677e-05	5.63131e-05	7.89165e-05	7.91215e-05	6.38231e-05	8.66892e-05	7.31061e-05	9.63818e-05	6.09075e-05	6.54385e-05	6.59081e-05	5.43705e-05	6-phospho-3-hexuloisomerase
EC:2.1.1.266	0.000169456	5.58198e-05	5.8493e-05	9.10616e-05	6.11642e-05	1.9442e-05	2.27231e-05	2.03223e-05	5.78356e-05	3.64536e-05	4.432e-05	6.04943e-05	5.32976e-05	6.74641e-05	0.000123301	0.000175324	23S rRNA (adenine(2030)-N(6))-methyltransferase
EC:4.2.1.55	6.47387e-05	7.57785e-05	4.28158e-05	7.19671e-05	7.01297e-05	9.48872e-05	6.74458e-05	8.61599e-05	5.68714e-05	7.39074e-05	5.24431e-05	6.02228e-05	8.04957e-05	6.39038e-05	9.39957e-05	7.26892e-05	3-hydroxybutyryl-CoA dehydratase
EC:1.17.1.1	0.000140797	4.93959e-05	4.96248e-05	0.000105733	1.74249e-05	0.000138697	5.11127e-05	2.61708e-05	2.51449e-05	4.61153e-05	3.5706e-05	2.65708e-05	3.16074e-05	3.39111e-05	0.000158778	0.000190962	CDP-4-dehydro-6-deoxyglucose reductase
EC:1.2.7.4	8.96788e-05	6.04139e-05	4.68768e-05	6.54794e-05	7.22923e-05	0.000152826	5.5164e-05	6.96496e-05	4.9471e-05	0.000109132	4.803e-05	4.13265e-05	7.28581e-05	7.69225e-05	5.91686e-05	4.94519e-05	Carbon-monoxide dehydrogenase (ferredoxin)
EC:4.4.1.24	2.81683e-05	7.14129e-05	1.42403e-05	9.70051e-05	0.000101014	0.000196855	6.75515e-05	7.69547e-05	4.89913e-05	0.000113115	4.72816e-05	3.13468e-05	6.63105e-05	8.4971e-05	4.57499e-05	3.77989e-05	(2R)-sulfolactate sulfo-lyase
EC:2.4.2.28	0.000165389	6.10434e-05	6.68344e-05	5.32228e-05	4.0036e-05	0.000174309	7.22982e-05	4.69178e-05	3.31904e-05	6.23e-05	6.01722e-05	5.21015e-05	4.33482e-05	4.99303e-05	7.48496e-05	4.12338e-05	S-methyl-5'-thioadenosine phosphorylase
EC:1.8.99.3	2.56527e-05	7.14129e-05	1.39238e-05	9.41318e-05	0.000100958	0.000196472	6.75515e-05	7.62467e-05	4.8463e-05	0.000112626	4.6955e-05	3.10267e-05	6.55744e-05	8.42694e-05	4.26755e-05	3.41793e-05	Hydrogensulfite reductase
EC:1.12.2.1	2.56527e-05	7.14129e-05	1.39238e-05	9.41318e-05	0.000100958	0.000196472	6.75515e-05	7.62467e-05	4.8463e-05	0.000112626	4.6955e-05	3.10267e-05	6.55744e-05	8.42694e-05	4.26755e-05	3.41793e-05	Cytochrome-c3 hydrogenase
EC:1.8.99.5	2.56527e-05	7.14129e-05	1.39238e-05	9.41318e-05	0.000100958	0.000196472	6.75515e-05	7.62467e-05	4.8463e-05	0.000112626	4.6955e-05	3.10267e-05	6.55744e-05	8.42694e-05	4.26755e-05	3.41793e-05	Dissimilatory sulfite reductase
EC:3.5.2.14	0.000129375	4.36426e-05	3.98095e-05	7.94237e-05	1.73007e-05	1.13711e-05	2.02711e-05	2.41316e-05	5.19847e-05	4.84933e-05	6.58601e-05	9.67618e-05	5.9855e-05	6.66517e-05	0.000148725	0.000177252	N-methylhydantoinase (ATP-hydrolyzing)
EC:1.7.1.15	0.000187285	3.61783e-05	2.70201e-05	0.000105047	3.06779e-06	5.5807e-06	4.91846e-06	1.08201e-05	2.83567e-05	2.96561e-05	3.15361e-05	8.15803e-05	3.64654e-05	3.7462e-05	0.00018539	0.000261645	Nitrite reductase (NADH)
EC:4.3.1.14	4.75681e-05	6.15182e-05	5.91813e-05	6.60951e-05	7.19505e-05	8.62973e-05	7.52341e-05	8.79845e-05	6.61254e-05	8.57228e-05	5.56635e-05	8.50224e-05	6.54161e-05	5.20304e-05	5.93713e-05	5.03795e-05	3-aminobutyryl-CoA ammonia-lyase
EC:3.7.1.20	0.000126458	4.93807e-05	4.81321e-05	9.14108e-05	1.90662e-05	0.000141726	5.30005e-05	3.21451e-05	2.49188e-05	5.18929e-05	3.5602e-05	5.5525e-05	3.29661e-05	3.24027e-05	0.000136999	0.000136924	3-fumarylpyruvate hydrolase
EC:2.5.1.57	4.4814e-05	5.34109e-05	5.28235e-05	7.64479e-05	6.0693e-05	6.05602e-05	0.00022085	8.77814e-05	5.26979e-05	6.14175e-05	8.5346e-05	4.18466e-05	2.3472e-05	4.91702e-05	5.53199e-05	3.27655e-05	N-acylneuraminate-9-phosphate synthase
EC:4.1.1.70	4.83487e-05	5.85599e-05	4.49043e-05	5.43174e-05	5.32784e-05	6.10978e-05	5.80424e-05	8.48145e-05	6.27752e-05	6.98754e-05	6.49892e-05	7.59319e-05	9.04479e-05	6.05858e-05	0.000100525	6.14927e-05	Glutaconyl-CoA decarboxylase
EC:3.1.1.45	0.000185627	3.87611e-05	2.83568e-05	0.000110799	4.16285e-06	8.13184e-06	6.4431e-06	9.47475e-06	3.00832e-05	3.92309e-05	3.54975e-05	6.41263e-05	4.22842e-05	4.22098e-05	0.000177287	0.000217716	Carboxymethylenebutenolidase
EC:3.4.14.11	5.19681e-05	5.21691e-05	5.48567e-05	0.000124625	6.38105e-05	0.000104005	8.69416e-05	6.93357e-05	3.53696e-05	6.04401e-05	4.98849e-05	3.48588e-05	8.0255e-05	7.1519e-05	7.48039e-05	5.22006e-05	Xaa-Pro dipeptidyl-peptidase
EC:2.4.1.7	5.21016e-05	4.71565e-05	4.36493e-05	5.9745e-05	5.56103e-05	6.48264e-05	5.77984e-05	5.41759e-05	7.24703e-05	6.46272e-05	0.000132539	5.97923e-05	7.51699e-05	6.62983e-05	6.90403e-05	6.34822e-05	Sucrose phosphorylase
EC:6.3.2.3	0.000222033	4.10184e-05	2.62072e-05	8.10054e-05	6.93096e-06	2.93181e-05	1.36858e-05	1.13934e-05	3.18432e-05	4.70971e-05	5.28111e-05	8.14576e-05	3.75269e-05	5.28767e-05	0.00013172	0.000157334	Glutathione synthase
EC:3.2.1.28	0.000101947	7.54501e-05	6.94821e-05	8.00805e-05	7.06976e-05	4.80811e-05	9.78237e-05	8.00191e-05	4.88426e-05	4.46627e-05	6.01888e-05	5.59746e-05	3.95794e-05	3.74299e-05	6.53417e-05	6.93951e-05	Alpha,alpha-trehalase
EC:1.1.2.4	9.7891e-05	5.36095e-05	1.83067e-05	8.82315e-05	5.20145e-05	0.000101928	3.66516e-05	4.4397e-05	3.7813e-05	7.63511e-05	4.00876e-05	5.95027e-05	5.15875e-05	5.94165e-05	0.000101575	0.00011499	D-lactate dehydrogenase (cytochrome)
EC:2.8.3.16	0.000148881	3.15869e-05	2.86856e-05	0.000125825	2.50571e-05	5.08726e-05	3.90175e-05	2.37727e-05	2.57979e-05	4.66108e-05	3.77871e-05	2.83474e-05	4.8922e-05	4.76823e-05	0.000144557	0.000181409	Formyl-CoA transferase
EC:3.6.1.41	0.000113912	4.98264e-05	5.01625e-05	9.9647e-05	2.48496e-05	0.000145946	5.39409e-05	2.97753e-05	2.97565e-05	4.88348e-05	3.42505e-05	2.67823e-05	3.38744e-05	3.15657e-05	0.000122893	0.000145314	Bis(5'-nucleosyl)-tetraphosphatase (symmetrical)
EC:1.2.1.18	0.000180998	4.3285e-05	2.90843e-05	8.30153e-05	1.13654e-05	2.08581e-05	1.1046e-05	1.82544e-05	3.26423e-05	5.37775e-05	3.63142e-05	7.05361e-05	4.25953e-05	4.48814e-05	0.000156625	0.000184314	Malonate-semialdehyde dehydrogenase (acetylating)
EC:1.2.1.27	0.000180998	4.3285e-05	2.90843e-05	8.30153e-05	1.13654e-05	2.08581e-05	1.1046e-05	1.82544e-05	3.26423e-05	5.37775e-05	3.63142e-05	7.05361e-05	4.25953e-05	4.48814e-05	0.000156625	0.000184314	Methylmalonate-semialdehyde dehydrogenase (CoA acylating)
EC:4.3.99.3	9.42367e-05	5.29943e-05	4.83609e-05	6.18448e-05	4.75683e-05	4.12832e-05	4.18385e-05	5.75818e-05	7.50558e-05	7.07507e-05	5.06565e-05	8.02664e-05	7.11375e-05	5.27794e-05	7.51187e-05	9.96028e-05	7-carboxy-7-deazaguanine synthase
EC:2.7.1.20	9.42503e-05	5.39185e-05	2.19617e-05	0.000102324	5.45094e-05	0.000104142	3.94752e-05	4.35048e-05	3.76767e-05	7.12737e-05	3.93166e-05	3.09558e-05	5.25784e-05	6.49512e-05	9.89573e-05	0.000120964	Adenosine kinase
EC:3.4.24.70	0.00011182	5.12615e-05	4.78948e-05	0.000104311	2.91326e-05	0.000147301	5.65537e-05	3.24377e-05	2.49886e-05	4.48706e-05	3.22774e-05	2.4582e-05	3.25392e-05	3.11319e-05	0.000121736	0.000143018	Oligopeptidase A
EC:2.4.2.6	4.86054e-05	4.97685e-05	6.78786e-05	0.00016066	5.25762e-05	9.32081e-05	8.55634e-05	6.12069e-05	2.57546e-05	5.36521e-05	4.89052e-05	3.04048e-05	8.95277e-05	7.87835e-05	5.81081e-05	4.56232e-05	Nucleoside deoxyribosyltransferase
EC:2.4.2.52	0.000112527	4.39797e-05	5.98272e-05	4.80295e-05	3.75676e-05	4.70966e-05	5.18621e-05	5.08867e-05	5.11169e-05	6.01656e-05	7.60265e-05	5.35348e-05	8.13369e-05	6.59817e-05	8.62469e-05	7.76056e-05	Triphosphoribosyl-dephospho-CoA synthase
EC:2.1.1.222	0.000157555	4.218e-05	3.05584e-05	9.50892e-05	1.12865e-05	1.76206e-05	1.65597e-05	1.38858e-05	3.80003e-05	4.72125e-05	5.07406e-05	6.68929e-05	4.15545e-05	5.10154e-05	0.000145631	0.000174586	2-polyprenyl-6-hydroxyphenol methylase
EC:2.1.1.64	0.000157555	4.218e-05	3.05584e-05	9.50892e-05	1.12865e-05	1.76206e-05	1.65597e-05	1.38858e-05	3.80003e-05	4.72125e-05	5.07406e-05	6.68929e-05	4.15545e-05	5.10154e-05	0.000145631	0.000174586	3-demethylubiquinol 3-O-methyltransferase
EC:3.6.3.20	0.000182486	4.31555e-05	4.31483e-05	6.15568e-05	1.04815e-05	1.12406e-05	1.59785e-05	2.03153e-05	3.87996e-05	4.80995e-05	5.35089e-05	9.56283e-05	4.85463e-05	4.72502e-05	0.000126473	0.000136012	Glycerol-3-phosphate-transporting ATPase
EC:3.6.3.2	0.000101284	2.91809e-05	2.87255e-05	0.000105468	4.71751e-05	8.91124e-05	6.48907e-05	4.34045e-05	2.85168e-05	5.06149e-05	3.80187e-05	2.43145e-05	5.824e-05	5.47804e-05	0.000132007	0.000105973	Magnesium-importing ATPase
EC:1.13.11.27	0.000153956	3.78644e-05	3.5382e-05	9.02202e-05	3.11284e-05	1.67268e-05	2.80751e-05	2.69214e-05	3.39295e-05	3.42858e-05	3.62764e-05	6.22919e-05	3.63938e-05	3.49939e-05	0.000145813	0.000177261	4-hydroxyphenylpyruvate dioxygenase
EC:1.1.1.76	6.086e-05	4.12522e-05	4.93369e-05	0.000126086	5.00008e-05	8.48771e-05	7.37568e-05	4.99965e-05	2.84077e-05	5.26176e-05	4.38e-05	5.09315e-05	6.6485e-05	6.54952e-05	9.29374e-05	6.33636e-05	(S,S)-butanediol dehydrogenase
EC:1.1.1.304	6.086e-05	4.12522e-05	4.93369e-05	0.000126086	5.00008e-05	8.48771e-05	7.37568e-05	4.99965e-05	2.84077e-05	5.26176e-05	4.38e-05	5.09315e-05	6.6485e-05	6.54952e-05	9.29374e-05	6.33636e-05	Diacetyl reductase ((S)-acetoin forming)
EC:1.3.3.3	0.000138786	3.84356e-05	3.68083e-05	8.85647e-05	3.59715e-05	2.58714e-05	3.44737e-05	3.02568e-05	3.79979e-05	4.09065e-05	3.90403e-05	6.45483e-05	3.79799e-05	3.72662e-05	0.000130259	0.000153499	Coproporphyrinogen oxidase
EC:2.8.3.12	6.61921e-05	4.31181e-05	3.84595e-05	5.40218e-05	3.83323e-05	4.86161e-05	4.64655e-05	6.93924e-05	4.99555e-05	6.24357e-05	6.88086e-05	6.48768e-05	7.25865e-05	5.57003e-05	8.81466e-05	0.000103124	Glutaconate CoA-transferase
EC:3.1.13.5	0.000189911	4.16201e-05	2.51366e-05	6.02943e-05	1.186e-05	4.5167e-05	1.89066e-05	1.96921e-05	3.27194e-05	5.91751e-05	5.33282e-05	0.000110177	3.93251e-05	5.38861e-05	9.68725e-05	8.85979e-05	Ribonuclease D
EC:2.1.1.61	0.000112603	4.64324e-05	4.63176e-05	8.36563e-05	1.84461e-05	0.000140835	5.21607e-05	2.81325e-05	2.16339e-05	4.86448e-05	3.2223e-05	2.66223e-05	2.78153e-05	2.86278e-05	0.000121142	0.000133523	tRNA (5-methylaminomethyl-2-thiouridylate)-methyltransferase
EC:2.4.1.291	2.78002e-05	5.91063e-05	3.26893e-05	1.92574e-05	0.000105321	2.60712e-05	5.06777e-05	5.01041e-05	7.30374e-05	2.28619e-05	0.000182231	7.94791e-05	0.000104902	6.13605e-05	1.94201e-05	2.91999e-05	4-alpha-N-acetylgalactosaminyltransferase
EC:2.1.1.298	0.000110934	4.43959e-05	4.64284e-05	9.43111e-05	1.7772e-05	0.000138405	5.10122e-05	2.60083e-05	2.23339e-05	4.31329e-05	3.07398e-05	2.31018e-05	2.68243e-05	2.79408e-05	0.000118875	0.000141938	Ribosomal protein L3 N(5)-glutamine methyltransferase
EC:2.7.1.12	9.76297e-05	2.99518e-05	3.40868e-05	8.56511e-05	4.41334e-05	6.75676e-05	6.26408e-05	3.43546e-05	3.58213e-05	4.65584e-05	5.29787e-05	5.01407e-05	4.21095e-05	5.60976e-05	0.000116167	0.000100326	Gluconokinase
EC:3.7.1.2	0.000136852	3.57535e-05	3.30982e-05	7.92466e-05	3.12289e-05	1.69728e-05	2.78555e-05	3.04194e-05	3.24835e-05	3.31896e-05	3.46917e-05	8.59305e-05	3.46754e-05	3.33823e-05	0.000130918	0.000157994	Fumarylacetoacetase
EC:2.7.7.61	9.99582e-05	4.23886e-05	5.87671e-05	4.1717e-05	3.77094e-05	4.69272e-05	5.16683e-05	5.10793e-05	4.96073e-05	5.89315e-05	7.47583e-05	5.19279e-05	7.98787e-05	6.42116e-05	7.31998e-05	5.39432e-05	Citrate lyase holo-[acyl-carrier protein] synthase
EC:1.1.99.1	0.000147768	3.57356e-05	2.22063e-05	8.22829e-05	6.31785e-06	9.30225e-06	6.09281e-06	1.69425e-05	3.07975e-05	4.1841e-05	3.18994e-05	0.000114342	3.84604e-05	3.88407e-05	0.000129265	0.000168465	Choline dehydrogenase
EC:2.4.1.12	6.1624e-05	5.44814e-05	5.52282e-05	7.06132e-05	2.84187e-05	0.000139181	6.73597e-05	3.91928e-05	3.58433e-05	4.83857e-05	6.17496e-05	5.86036e-05	3.1519e-05	4.62624e-05	7.31003e-05	6.84189e-05	Cellulose synthase (UDP-forming)
EC:1.1.1.346	8.5545e-05	4.45751e-05	4.75416e-05	8.0285e-05	2.42182e-05	0.000143604	5.35151e-05	3.37975e-05	2.4204e-05	4.31837e-05	2.94128e-05	4.74973e-05	2.9154e-05	3.8387e-05	0.000105975	0.000108759	2,5-didehydrogluconate reductase (2-dehydro-L-gulonate-forming)
EC:3.4.19.3	5.52851e-05	3.75793e-05	3.88285e-05	6.99038e-05	6.51266e-05	8.06798e-05	4.87516e-05	4.24605e-05	8.35329e-05	5.3613e-05	3.80269e-05	3.244e-05	7.14917e-05	6.75395e-05	7.55056e-05	7.1388e-05	Pyroglutamyl-peptidase I
EC:3.1.6.8	3.86379e-05	4.62675e-05	4.68954e-05	8.2142e-05	4.97901e-05	5.43797e-05	0.000217399	8.68807e-05	2.76089e-05	5.331e-05	7.68495e-05	3.75366e-05	1.87796e-05	2.93364e-05	4.56464e-05	2.84166e-05	Cerebroside-sulfatase
EC:1.97.1.9	9.6203e-05	5.67854e-05	4.66768e-05	4.87488e-05	5.049e-05	7.80408e-05	4.65192e-05	6.167e-05	4.74513e-05	6.38544e-05	4.05919e-05	4.51996e-05	7.26709e-05	5.22049e-05	6.40011e-05	5.58102e-05	Selenate reductase
EC:1.1.2.3	0.000161906	3.48856e-05	2.37445e-05	9.52469e-05	3.13941e-06	6.7349e-06	4.92564e-06	8.43358e-06	2.5612e-05	3.44986e-05	3.12131e-05	5.85892e-05	3.63032e-05	3.78964e-05	0.00015168	0.00019744	L-lactate dehydrogenase (cytochrome)
EC:2.7.8.37	0.000115969	4.0734e-05	2.25528e-05	5.85177e-05	1.59931e-05	1.92037e-05	1.34834e-05	3.1865e-05	3.09784e-05	5.14756e-05	3.07452e-05	0.000147288	4.96134e-05	5.6323e-05	0.000101741	0.00011237	Alpha-D-ribose 1-methylphosphonate 5-triphosphate synthase
EC:3.6.1.8	7.2704e-05	5.04887e-05	1.70988e-05	8.32345e-05	5.22002e-05	0.000101925	3.668e-05	4.4376e-05	3.55239e-05	7.39639e-05	3.6269e-05	5.78181e-05	4.82626e-05	5.73833e-05	6.51955e-05	7.44731e-05	ATP diphosphatase
EC:3.5.1.81	0.000108122	5.16725e-05	4.75362e-05	4.81865e-05	4.12625e-05	4.38467e-05	4.14055e-05	4.54025e-05	5.5137e-05	5.73765e-05	5.7682e-05	5.01945e-05	6.84624e-05	5.20722e-05	6.04026e-05	6.0496e-05	N-acyl-D-amino-acid deacylase
EC:3.1.3.41	6.28905e-05	4.02651e-05	4.98489e-05	0.000116485	4.78087e-05	8.17706e-05	7.14656e-05	5.14707e-05	2.59065e-05	5.22877e-05	4.20538e-05	2.85578e-05	6.70255e-05	6.39184e-05	6.76127e-05	4.2429e-05	4-nitrophenylphosphatase
EC:3.1.1.1	5.0699e-05	5.20642e-05	1.78795e-05	7.67021e-05	7.54472e-05	0.000120086	4.98232e-05	5.05007e-05	4.60151e-05	7.03777e-05	3.6146e-05	2.52882e-05	4.92989e-05	5.89905e-05	6.80617e-05	5.21358e-05	Carboxylesterase
EC:1.7.2.3	3.12327e-05	5.29334e-05	6.64575e-05	7.09745e-05	3.21782e-05	0.000270761	9.70198e-05	4.80796e-05	1.57439e-05	5.46111e-05	2.9292e-05	1.41622e-05	1.6871e-05	1.7948e-05	6.08111e-05	3.39767e-05	Trimethylamine-N-oxide reductase (cytochrome c)
EC:1.1.1.103	0.00014567	4.08502e-05	4.26468e-05	6.25115e-05	2.57084e-05	3.05215e-05	2.01513e-05	3.37547e-05	3.82951e-05	4.75427e-05	3.62372e-05	6.73287e-05	5.49732e-05	4.85154e-05	9.21721e-05	9.298e-05	L-threonine 3-dehydrogenase
EC:4.1.2.20	3.13095e-05	5.69745e-05	2.34385e-05	6.2624e-05	6.5838e-05	0.00011416	5.3329e-05	5.74331e-05	4.39949e-05	7.9167e-05	5.18471e-05	3.51927e-05	6.29007e-05	7.08291e-05	4.58369e-05	3.97162e-05	2-dehydro-3-deoxyglucarate aldolase
EC:3.5.1.19	8.23214e-05	4.60184e-05	4.44847e-05	7.73968e-05	2.1966e-05	0.000144208	5.71518e-05	3.61197e-05	2.10659e-05	4.71286e-05	3.02363e-05	5.27277e-05	2.92171e-05	3.11719e-05	7.91875e-05	9.14836e-05	Nicotinamidase
EC:3.2.1.85	5.2798e-05	3.50002e-05	4.39471e-05	0.000122265	4.80615e-05	8.95133e-05	7.08339e-05	4.65141e-05	2.6382e-05	5.1541e-05	3.89377e-05	2.26369e-05	7.47409e-05	5.9738e-05	7.42941e-05	4.016e-05	6-phospho-beta-galactosidase
EC:1.7.2.1	0.000156788	3.5174e-05	2.50154e-05	9.55199e-05	1.69216e-06	5.13322e-06	2.95969e-06	7.42074e-06	2.61091e-05	3.31275e-05	3.01813e-05	5.72903e-05	3.39294e-05	3.74901e-05	0.000132605	0.000190531	Nitrite reductase (NO-forming)
EC:1.3.8.6	0.000129802	3.58032e-05	3.23783e-05	7.75428e-05	3.31036e-05	1.56029e-05	2.71807e-05	2.61354e-05	3.73862e-05	3.20506e-05	3.3556e-05	6.00294e-05	3.39834e-05	3.28879e-05	0.00012044	0.000143686	Glutaryl-CoA dehydrogenase (ETF)
EC:5.4.3.3	3.96e-05	5.93275e-05	3.89968e-05	4.97907e-05	6.15822e-05	7.66616e-05	5.46113e-05	7.57748e-05	4.5504e-05	6.09647e-05	4.10036e-05	5.21863e-05	5.78821e-05	5.28443e-05	6.31001e-05	5.0071e-05	Beta-lysine 5,6-aminomutase
EC:1.21.4.4	0.000192495	4.9481e-05	7.55367e-05	2.0369e-05	2.47524e-05	2.52295e-05	2.42222e-05	2.93785e-05	4.51659e-05	5.00681e-05	5.41218e-05	4.21037e-05	6.15326e-05	5.12698e-05	5.10463e-05	4.89438e-05	Betaine reductase
EC:3.1.1.3	0.000129954	4.30939e-05	5.05239e-05	3.79835e-05	2.35147e-05	2.57294e-05	2.90379e-05	3.52706e-05	4.4453e-05	4.35258e-05	5.12274e-05	4.72565e-05	5.73289e-05	4.56245e-05	9.00031e-05	9.6276e-05	Triacylglycerol lipase
EC:2.6.1.19	6.85358e-05	4.46688e-05	4.42429e-05	9.85087e-05	3.27192e-05	5.69306e-05	3.86635e-05	4.1459e-05	3.03756e-05	4.82994e-05	3.57846e-05	6.04412e-05	5.91226e-05	5.12195e-05	7.799e-05	7.2049e-05	4-aminobutyrate--2-oxoglutarate transaminase
EC:5.3.1.22	0.00012321	3.74648e-05	2.56271e-05	7.21662e-05	1.56296e-05	1.67241e-05	1.41889e-05	1.51462e-05	3.00153e-05	3.58049e-05	3.07798e-05	5.63886e-05	3.4802e-05	3.71235e-05	0.000133924	0.000164608	Hydroxypyruvate isomerase
EC:6.2.1.22	9.44821e-05	3.75254e-05	5.44317e-05	4.17238e-05	3.45225e-05	4.72592e-05	4.42874e-05	4.87908e-05	4.0725e-05	5.33708e-05	5.5688e-05	4.57045e-05	7.56883e-05	5.42878e-05	6.17243e-05	4.85967e-05	[Citrate (pro-3S)-lyase] ligase
EC:3.2.1.122	4.1529e-05	4.38082e-05	4.81217e-05	8.56148e-05	4.55127e-05	6.07269e-05	5.40801e-05	5.40858e-05	4.44651e-05	4.92671e-05	3.66041e-05	4.6674e-05	6.355e-05	6.00888e-05	8.54336e-05	3.31167e-05	Maltose-6'-phosphate glucosidase
EC:4.2.1.40	0.000222143	3.9629e-05	6.77258e-05	2.63189e-05	1.10197e-05	1.76303e-05	1.30757e-05	1.93806e-05	3.43445e-05	4.83089e-05	3.95142e-05	3.96158e-05	5.53268e-05	3.1533e-05	6.34611e-05	8.03133e-05	Glucarate dehydratase
EC:3.5.5.1	8.64675e-05	3.92992e-05	4.21829e-05	7.52029e-05	1.71041e-05	0.000137556	5.02634e-05	2.54769e-05	1.7478e-05	3.8257e-05	2.66684e-05	1.81895e-05	2.21673e-05	2.33822e-05	0.000102927	0.00010961	Nitrilase
EC:3.2.1.93	9.95369e-05	3.45108e-05	4.34936e-05	5.94135e-05	4.05727e-05	6.7676e-05	4.21931e-05	4.57483e-05	3.6921e-05	5.03284e-05	3.13361e-05	3.2077e-05	6.42063e-05	4.83502e-05	7.54846e-05	5.11228e-05	Alpha,alpha-phosphotrehalase
EC:1.1.1.284	0.000142855	3.24339e-05	2.18718e-05	8.10252e-05	5.20145e-06	7.74682e-06	6.47181e-06	1.03219e-05	2.43702e-05	3.04101e-05	2.60112e-05	5.55935e-05	3.44713e-05	3.54002e-05	0.000125805	0.000173701	S-(hydroxymethyl)glutathione dehydrogenase
EC:2.3.1.203	2.40011e-05	4.48016e-05	2.11389e-05	1.20401e-05	9.58e-05	2.03856e-05	3.16412e-05	4.22586e-05	6.69884e-05	1.89792e-05	0.000166038	7.45183e-05	9.87863e-05	4.94626e-05	1.96636e-05	2.0367e-05	UDP-N-acetylbacillosamine N-acetyltransferase
EC:2.8.3.6	0.000153772	2.76684e-05	2.09174e-05	8.55362e-05	2.43558e-06	4.45242e-06	4.1059e-06	3.16826e-06	2.03585e-05	2.25746e-05	2.44624e-05	2.28761e-05	2.95351e-05	3.01143e-05	0.000153019	0.000207338	3-oxoadipate CoA-transferase
EC:3.1.2.6	0.000141815	3.11508e-05	2.23148e-05	8.20199e-05	5.55477e-06	8.57903e-06	8.63243e-06	1.00339e-05	2.40994e-05	3.11318e-05	2.83993e-05	5.55602e-05	3.17464e-05	3.21211e-05	0.00012411	0.000170966	Hydroxyacylglutathione hydrolase
EC:1.1.1.79	0.000147677	3.21416e-05	2.03399e-05	7.09153e-05	5.1172e-06	1.05631e-05	7.50834e-06	1.162e-05	2.27856e-05	3.76882e-05	2.95633e-05	5.9217e-05	3.40908e-05	3.23328e-05	0.000136667	0.000148415	Glyoxylate reductase (NADP(+))
EC:1.17.99.1	2.46428e-05	4.43049e-05	2.06326e-05	1.26216e-05	9.57157e-05	2.01499e-05	3.14403e-05	4.1862e-05	6.66186e-05	1.84633e-05	0.000165439	7.4385e-05	9.8305e-05	4.87902e-05	1.63153e-05	2.0286e-05	4-methylphenol dehydrogenase (hydroxylating)
EC:2.4.1.292	2.34363e-05	4.43049e-05	2.05376e-05	1.19375e-05	9.57157e-05	2.01499e-05	3.14403e-05	4.1862e-05	6.66186e-05	1.83004e-05	0.000165385	7.41183e-05	9.82483e-05	4.87317e-05	1.52804e-05	1.94756e-05	1,4-N-acetyl-D-galactosaminyltransferase
EC:2.4.1.293	2.34363e-05	4.43049e-05	2.05376e-05	1.19375e-05	9.57157e-05	2.01499e-05	3.14403e-05	4.1862e-05	6.66186e-05	1.83004e-05	0.000165385	7.41183e-05	9.82483e-05	4.87317e-05	1.52804e-05	1.94756e-05	GalNAc(5)-diNAcBac-PP-undecaprenol beta-1,3-glucosyltransferase
EC:2.6.1.34	2.34363e-05	4.43049e-05	2.05376e-05	1.19375e-05	9.57157e-05	2.01499e-05	3.14403e-05	4.1862e-05	6.66186e-05	1.83004e-05	0.000165385	7.41183e-05	9.82483e-05	4.87317e-05	1.52804e-05	1.94756e-05	UDP-N-acetylbacillosamine transaminase
EC:4.2.1.135	2.34363e-05	4.43049e-05	2.05376e-05	1.19375e-05	9.57157e-05	2.01499e-05	3.14403e-05	4.1862e-05	6.66186e-05	1.83004e-05	0.000165385	7.41183e-05	9.82483e-05	4.87317e-05	1.52804e-05	1.94756e-05	UDP-N-acetylglucosamine 4,6-dehydratase (configuration-retaining)
EC:6.2.1.17	0.000109697	2.94909e-05	3.29874e-05	7.0798e-05	1.98293e-05	2.75756e-05	2.20274e-05	2.77833e-05	3.37457e-05	3.89583e-05	2.73804e-05	5.85558e-05	3.60484e-05	3.6714e-05	9.27873e-05	0.000138972	Propionate--CoA ligase
EC:5.1.3.29	9.28028e-05	4.00889e-05	4.60068e-05	2.91689e-05	3.90732e-05	4.47522e-05	2.44278e-05	4.58667e-05	5.39135e-05	5.24262e-05	3.24981e-05	9.31938e-05	5.42294e-05	4.198e-05	5.35964e-05	5.39734e-05	L-fucose mutarotase
EC:3.5.3.8	0.000109461	3.45945e-05	3.40339e-05	7.41586e-05	3.4841e-05	1.60321e-05	3.05258e-05	2.76629e-05	3.74852e-05	3.14983e-05	3.37947e-05	6.02889e-05	3.34121e-05	3.23682e-05	0.000103993	0.000109735	Formimidoylglutamase
EC:3.5.3.6	0.000105644	4.00327e-05	4.58641e-05	4.89038e-05	3.9337e-05	5.02631e-05	3.72712e-05	4.50994e-05	3.9567e-05	5.34124e-05	3.53002e-05	4.04807e-05	5.0887e-05	4.26524e-05	6.01445e-05	6.74516e-05	Arginine deiminase
EC:1.1.1.93	0.000153098	3.12088e-05	3.72276e-05	5.14698e-05	8.46865e-06	5.43724e-06	1.31647e-05	1.17616e-05	3.14716e-05	2.95651e-05	4.45043e-05	5.55578e-05	3.8805e-05	3.80683e-05	0.000113016	0.000131373	Tartrate dehydrogenase
EC:4.1.1.73	0.000153098	3.12088e-05	3.72276e-05	5.14698e-05	8.46865e-06	5.43724e-06	1.31647e-05	1.17616e-05	3.14716e-05	2.95651e-05	4.45043e-05	5.55578e-05	3.8805e-05	3.80683e-05	0.000113016	0.000131373	Tartrate decarboxylase
EC:1.1.1.83	0.000153098	3.12088e-05	3.72276e-05	5.14698e-05	8.46865e-06	5.43724e-06	1.31647e-05	1.17616e-05	3.14716e-05	2.95651e-05	4.45043e-05	5.55578e-05	3.8805e-05	3.80683e-05	0.000113016	0.000131373	D-malate dehydrogenase (decarboxylating)
EC:4.3.1.18	0.000151723	3.80479e-05	4.03766e-05	6.6759e-05	1.71564e-05	1.63149e-05	1.08318e-05	1.31848e-05	3.70208e-05	3.46298e-05	3.11926e-05	3.11849e-05	4.45991e-05	3.40342e-05	9.71261e-05	0.000127325	D-serine ammonia-lyase
EC:3.1.3.2	4.72647e-05	5.10612e-05	5.47928e-05	7.41935e-05	3.08995e-05	0.000146665	7.50472e-05	3.67097e-05	2.45131e-05	4.16838e-05	4.35866e-05	2.14002e-05	2.56125e-05	3.43148e-05	4.90537e-05	5.2404e-05	Acid phosphatase
EC:3.5.2.5	0.000141516	4.28313e-05	5.85196e-05	1.40411e-05	2.41606e-05	2.03414e-05	2.73487e-05	2.78632e-05	4.74875e-05	4.6932e-05	6.36013e-05	6.51569e-05	5.01789e-05	4.8644e-05	5.20775e-05	4.54881e-05	Allantoinase
EC:3.6.3.55	5.0911e-05	4.95642e-05	1.54244e-05	6.31583e-05	5.7084e-05	0.000105689	3.95183e-05	4.67478e-05	3.30406e-05	7.2458e-05	3.43289e-05	2.96393e-05	4.62982e-05	5.47365e-05	5.35188e-05	4.43296e-05	Tungstate-importing ATPase
EC:3.5.3.9	0.000102168	4.76065e-05	4.66075e-05	1.90422e-05	3.03535e-05	2.22268e-05	3.57041e-05	2.7495e-05	5.3177e-05	5.26461e-05	7.80412e-05	4.58224e-05	4.8834e-05	6.05186e-05	6.80803e-05	4.29612e-05	Allantoate deiminase
EC:4.2.1.6	0.000157884	3.67068e-05	5.242e-05	2.86233e-05	2.45639e-05	2.44167e-05	1.61517e-05	3.51298e-05	4.648e-05	3.96507e-05	3.34724e-05	6.27861e-05	5.11081e-05	3.13356e-05	4.99477e-05	6.67871e-05	Galactonate dehydratase
EC:4.1.3.30	9.10619e-05	2.78836e-05	3.45561e-05	6.43418e-05	2.21253e-05	2.43396e-05	2.68411e-05	2.40871e-05	3.75491e-05	3.31275e-05	3.92899e-05	2.97108e-05	3.23127e-05	4.21101e-05	9.0403e-05	0.000144107	Methylisocitrate lyase
EC:1.1.1.36	0.000130487	3.05906e-05	2.15557e-05	8.26038e-05	6.36139e-06	1.53973e-05	7.14483e-06	1.05505e-05	2.46143e-05	3.68891e-05	2.67904e-05	5.55367e-05	3.19998e-05	3.42733e-05	0.000109451	0.000134023	Acetoacetyl-CoA reductase
EC:1.1.1.88	4.67228e-05	3.15068e-05	4.32246e-05	0.000106217	4.32777e-05	7.38044e-05	6.52062e-05	4.17275e-05	2.39299e-05	4.1452e-05	3.58148e-05	1.96964e-05	5.80735e-05	5.44226e-05	5.48055e-05	3.70177e-05	Hydroxymethylglutaryl-CoA reductase
EC:2.3.1.89	4.10798e-05	4.0232e-05	4.96827e-05	9.08995e-05	4.48246e-05	5.93598e-05	5.5286e-05	4.71373e-05	3.37715e-05	3.91191e-05	3.31954e-05	2.60908e-05	6.18795e-05	6.38014e-05	4.8847e-05	3.87757e-05	Tetrahydrodipicolinate N-acetyltransferase
EC:1.8.1.7	9.35433e-05	2.38329e-05	2.32325e-05	7.98424e-05	2.62679e-05	5.07837e-05	3.80915e-05	2.41672e-05	2.16999e-05	4.24949e-05	2.94743e-05	4.84124e-05	3.84896e-05	3.85524e-05	9.19515e-05	8.60161e-05	Glutathione-disulfide reductase
EC:2.3.3.5	0.000104774	2.49366e-05	3.09644e-05	7.1086e-05	1.87831e-05	2.49877e-05	2.06535e-05	2.2062e-05	3.00692e-05	2.99507e-05	2.33692e-05	2.60836e-05	3.08497e-05	3.25655e-05	9.85303e-05	0.000161035	2-methylcitrate synthase
EC:2.7.1.36	4.59442e-05	3.13247e-05	4.30452e-05	0.000104889	4.32729e-05	7.38044e-05	6.52062e-05	4.17275e-05	2.37669e-05	4.09858e-05	3.55155e-05	1.93764e-05	5.75121e-05	5.38475e-05	5.23399e-05	3.50278e-05	Mevalonate kinase
EC:4.1.1.33	4.59442e-05	3.13247e-05	4.30452e-05	0.000104889	4.32729e-05	7.38044e-05	6.52062e-05	4.17275e-05	2.37669e-05	4.09858e-05	3.55155e-05	1.93764e-05	5.75121e-05	5.38475e-05	5.23399e-05	3.50278e-05	Diphosphomevalonate decarboxylase
EC:3.5.1.9	8.39134e-05	5.06635e-05	5.11438e-05	5.6212e-05	2.60252e-05	3.3813e-05	2.6295e-05	2.91626e-05	2.9953e-05	3.97588e-05	3.07842e-05	3.04981e-05	3.67202e-05	3.75351e-05	0.000106179	8.81298e-05	Arylformamidase
EC:2.3.3.10	4.57902e-05	3.13247e-05	4.30452e-05	0.000104855	4.32729e-05	7.38044e-05	6.52062e-05	4.17275e-05	2.37669e-05	4.09858e-05	3.55155e-05	1.93764e-05	5.73705e-05	5.38475e-05	5.23399e-05	3.42714e-05	Hydroxymethylglutaryl-CoA synthase
EC:2.7.4.2	4.56875e-05	3.11591e-05	4.30452e-05	0.000104376	4.32729e-05	7.36865e-05	6.52062e-05	4.17275e-05	2.36612e-05	4.09858e-05	3.53522e-05	1.9243e-05	5.72289e-05	5.37598e-05	5.20203e-05	3.46496e-05	Phosphomevalonate kinase
EC:3.1.2.21	4.3694e-05	2.98124e-05	4.23199e-05	0.000104883	4.11173e-05	7.38338e-05	6.54359e-05	4.26361e-05	1.84244e-05	4.00129e-05	3.47534e-05	1.90697e-05	5.63017e-05	5.27951e-05	5.11071e-05	3.33687e-05	Dodecanoyl-[acyl-carrier-protein] hydrolase
EC:2.8.3.19	3.98166e-05	3.11329e-05	3.21115e-05	5.64747e-05	4.41506e-05	6.19374e-05	5.72529e-05	4.20696e-05	3.96726e-05	5.35435e-05	4.98267e-05	4.18847e-05	4.64525e-05	4.24405e-05	5.63984e-05	3.41682e-05	CoA:oxalate CoA-transferase
EC:1.1.1.30	0.000124108	2.82892e-05	1.87155e-05	6.93138e-05	5.60083e-06	1.37249e-05	6.59154e-06	9.36797e-06	2.28777e-05	3.35643e-05	2.51716e-05	5.28216e-05	2.86534e-05	2.94676e-05	0.000109848	0.000140233	3-hydroxybutyrate dehydrogenase
EC:1.5.5.1	0.000129167	2.68862e-05	1.86756e-05	7.49162e-05	2.64257e-06	5.82256e-06	4.49782e-06	7.66149e-06	2.03258e-05	2.85106e-05	2.42237e-05	5.27101e-05	2.89835e-05	2.92884e-05	0.000113217	0.000149772	Electron-transferring-flavoprotein dehydrogenase
EC:3.1.2.12	0.000129109	2.74422e-05	1.98149e-05	7.26594e-05	2.81642e-06	5.80989e-06	4.64139e-06	7.76798e-06	2.03659e-05	2.79143e-05	2.40313e-05	5.26531e-05	2.81409e-05	2.83208e-05	0.00011268	0.000146888	S-formylglutathione hydrolase
EC:1.7.7.1	3.57783e-05	3.58859e-05	4.40841e-05	4.70967e-05	3.71219e-05	5.35714e-05	4.64147e-05	5.63265e-05	3.81575e-05	5.49644e-05	4.53136e-05	5.38154e-05	4.72886e-05	4.24717e-05	4.55682e-05	3.53133e-05	Ferredoxin--nitrite reductase
EC:1.1.1.41	4.99423e-05	4.20201e-05	3.88497e-05	5.48246e-05	4.21542e-05	3.7052e-05	3.05048e-05	4.53104e-05	5.17976e-05	3.44536e-05	2.93989e-05	4.03063e-05	4.66844e-05	5.70828e-05	5.91811e-05	5.35693e-05	Isocitrate dehydrogenase (NAD(+))
EC:5.1.1.18	3.43251e-05	4.36751e-05	4.19876e-05	4.76358e-05	4.49648e-05	5.88592e-05	4.15238e-05	5.62027e-05	3.43519e-05	4.36325e-05	2.94152e-05	3.63118e-05	5.07287e-05	4.35522e-05	5.73274e-05	4.39209e-05	Serine racemase
EC:2.1.1.186	4.15239e-05	4.04886e-05	1.11916e-05	6.88113e-05	5.00283e-05	9.74272e-05	3.4201e-05	3.75217e-05	2.90168e-05	6.10939e-05	2.80863e-05	2.10214e-05	3.79374e-05	4.59631e-05	4.18792e-05	5.77886e-05	23S rRNA (cytidine(2498)-2'-O)-methyltransferase
EC:1.2.1.87	3.94257e-05	4.46174e-05	3.11334e-05	5.30124e-05	4.37251e-05	5.52526e-05	3.98246e-05	5.41946e-05	3.19714e-05	3.87191e-05	2.80071e-05	3.56101e-05	4.35863e-05	4.26726e-05	5.63831e-05	6.35989e-05	Propanal dehydrogenase (CoA-propanoylating)
EC:2.6.1.13	3.06071e-05	4.59585e-05	4.78128e-05	3.63461e-05	6.34069e-05	3.3808e-05	6.50578e-05	4.46377e-05	5.14836e-05	3.23156e-05	5.13173e-05	3.41784e-05	3.11382e-05	3.92058e-05	5.11218e-05	3.90169e-05	Ornithine aminotransferase
EC:3.4.19.5	5.42529e-05	4.25532e-05	3.39706e-05	5.33463e-05	3.3644e-05	2.23452e-05	4.75397e-05	2.21195e-05	3.53374e-05	2.80403e-05	4.97712e-05	2.39592e-05	4.35679e-05	5.0726e-05	7.06244e-05	8.20853e-05	Beta-aspartyl-peptidase
EC:1.3.8.4	0.000122991	2.61177e-05	1.82883e-05	6.91561e-05	2.6378e-06	5.70472e-06	4.4404e-06	7.66149e-06	1.96591e-05	2.70533e-05	2.32886e-05	5.17919e-05	2.70449e-05	2.73018e-05	0.000109032	0.000140774	Isovaleryl-CoA dehydrogenase
EC:1.7.2.5	0.000126694	2.80548e-05	1.90029e-05	7.57724e-05	1.74833e-06	4.72079e-06	2.87355e-06	3.73869e-06	2.02801e-05	2.70183e-05	2.34865e-05	2.57174e-05	2.66338e-05	2.91236e-05	0.000106443	0.000161214	Nitric-oxide reductase (cytochrome c)
EC:2.3.2.3	4.28639e-05	3.66244e-05	4.15895e-05	8.52403e-05	2.6892e-05	3.49548e-05	3.96147e-05	3.14843e-05	3.08104e-05	3.3276e-05	4.37289e-05	5.24176e-05	4.86711e-05	5.34222e-05	4.81865e-05	4.66456e-05	Lysyltransferase
EC:3.1.11.1	6.102e-05	3.42634e-05	3.93399e-05	6.34925e-05	1.75614e-05	0.000137668	5.05241e-05	2.55834e-05	1.51622e-05	3.52996e-05	2.22623e-05	1.54472e-05	1.73817e-05	1.71245e-05	6.98223e-05	7.56435e-05	Exodeoxyribonuclease I
EC:3.5.2.17	0.000122276	2.82038e-05	1.63292e-05	5.58275e-05	3.6677e-06	8.42967e-06	5.41663e-06	9.90838e-06	1.88138e-05	3.1538e-05	2.35472e-05	5.36855e-05	2.62756e-05	2.65174e-05	0.00010432	0.000141326	Hydroxyisourate hydrolase
EC:3.5.99.2	7.96676e-05	3.85764e-05	2.23863e-05	5.19343e-05	2.89821e-05	3.7754e-05	1.87708e-05	2.73463e-05	4.2592e-05	4.39635e-05	2.72966e-05	3.47148e-05	4.45184e-05	3.21147e-05	6.60947e-05	8.08717e-05	Aminopyrimidine aminohydrolase
EC:2.7.7.65	9.9051e-05	2.93598e-05	1.61235e-05	6.31792e-05	1.83579e-05	2.38938e-05	1.38954e-05	1.75753e-05	2.2135e-05	3.11614e-05	2.22898e-05	5.17006e-05	3.03938e-05	2.74947e-05	8.66642e-05	0.000121158	Diguanylate cyclase
EC:5.1.3.30	3.13991e-05	3.41922e-05	3.96354e-05	4.09706e-05	3.53822e-05	4.02321e-05	5.11026e-05	5.50806e-05	3.62334e-05	5.18166e-05	3.59455e-05	8.41572e-05	3.08505e-05	3.43402e-05	4.47332e-05	3.10097e-05	D-psicose 3-epimerase
EC:5.1.3.31	3.13991e-05	3.41922e-05	3.96354e-05	4.09706e-05	3.53822e-05	4.02321e-05	5.11026e-05	5.50806e-05	3.62334e-05	5.18166e-05	3.59455e-05	8.41572e-05	3.08505e-05	3.43402e-05	4.47332e-05	3.10097e-05	D-tagatose 3-epimerase
EC:3.2.1.37	3.3658e-05	3.47833e-05	2.98571e-05	3.28086e-05	4.74467e-05	3.76359e-05	2.68704e-05	5.52995e-05	5.70265e-05	3.51853e-05	2.72903e-05	7.00739e-05	4.70216e-05	3.93452e-05	5.42384e-05	4.18588e-05	Xylan 1,4-beta-xylosidase
EC:2.7.1.92	4.7691e-05	3.03359e-05	3.2159e-05	2.77709e-05	2.6644e-05	2.97211e-05	3.90155e-05	4.03949e-05	3.97997e-05	5.48177e-05	5.86517e-05	7.81971e-05	2.83884e-05	4.2962e-05	5.02746e-05	3.67776e-05	5-dehydro-2-deoxygluconokinase
EC:4.2.1.96	8.57911e-05	2.66309e-05	2.86362e-05	5.71615e-05	3.33213e-05	1.70464e-05	3.20045e-05	2.81676e-05	2.88824e-05	2.6551e-05	2.88541e-05	5.54458e-05	2.73329e-05	2.49339e-05	7.88213e-05	8.56447e-05	4a-hydroxytetrahydrobiopterin dehydratase
EC:5.3.3.14	0.00011775	2.53726e-05	1.85491e-05	6.8247e-05	2.95685e-06	5.92773e-06	5.01465e-06	7.88128e-06	1.95075e-05	2.68961e-05	2.31468e-05	5.18529e-05	2.65412e-05	2.68592e-05	9.72935e-05	0.000127939	Trans-2-decenoyl-[acyl-carrier-protein] isomerase
EC:2.7.7.53	1.67751e-05	4.46247e-05	1.13606e-05	5.9391e-05	6.39554e-05	0.000110893	4.22939e-05	4.79232e-05	2.76525e-05	5.97159e-05	2.64758e-05	1.84728e-05	3.98044e-05	4.85084e-05	2.65176e-05	2.07768e-05	ATP adenylyltransferase
EC:1.1.1.140	3.23629e-05	2.51849e-05	4.30585e-05	4.21644e-05	3.23187e-05	3.79767e-05	5.89756e-05	5.821e-05	3.75106e-05	5.85237e-05	3.85325e-05	7.38441e-05	2.54296e-05	2.37707e-05	2.76085e-05	3.21388e-05	Sorbitol-6-phosphate 2-dehydrogenase
EC:3.1.21.1	5.0765e-05	3.65095e-05	3.8844e-05	5.08709e-05	1.9574e-05	0.000140938	5.19407e-05	2.87698e-05	1.41497e-05	3.98068e-05	2.19178e-05	1.7443e-05	1.66929e-05	1.6988e-05	6.02596e-05	5.22195e-05	Deoxyribonuclease I
EC:2.1.1.178	1.86882e-05	4.31002e-05	9.222e-06	6.06962e-05	6.20043e-05	0.000107238	3.9547e-05	4.46592e-05	2.75997e-05	5.90868e-05	2.58087e-05	1.81538e-05	3.94531e-05	4.59636e-05	2.90872e-05	2.46508e-05	16S rRNA (cytosine(1407)-C(5))-methyltransferase
EC:1.14.12.17	4.04494e-05	3.20194e-05	3.78446e-05	5.13987e-05	2.27446e-05	0.000157351	5.09697e-05	2.91295e-05	1.75076e-05	3.91416e-05	1.95754e-05	1.20654e-05	1.56501e-05	1.43152e-05	5.36552e-05	5.7861e-05	Nitric oxide dioxygenase
EC:4.2.1.44	4.83584e-05	2.54683e-05	3.50466e-05	3.72286e-05	2.78165e-05	3.5878e-05	4.26046e-05	5.18163e-05	3.42592e-05	5.58088e-05	3.24709e-05	8.79453e-05	2.52102e-05	2.50128e-05	3.61814e-05	3.22058e-05	Myo-inosose-2 dehydratase
EC:3.5.4.1	8.20934e-05	2.3876e-05	1.8676e-05	6.05375e-05	1.40349e-05	3.12206e-05	1.59039e-05	2.30482e-05	2.19854e-05	3.27525e-05	2.26219e-05	7.52142e-05	2.38432e-05	2.75941e-05	7.64769e-05	8.38983e-05	Cytosine deaminase
EC:6.3.2.30	0.000114248	2.12518e-05	1.77054e-05	6.61249e-05	4.29148e-06	1.74515e-05	4.32124e-06	5.49474e-06	1.78407e-05	2.31714e-05	2.04928e-05	1.8955e-05	2.32172e-05	2.32989e-05	0.000109964	0.000145867	Cyanophycin synthase (L-arginine-adding)
EC:6.3.2.29	0.000114248	2.12518e-05	1.77054e-05	6.61249e-05	4.29148e-06	1.74515e-05	4.32124e-06	5.49474e-06	1.78407e-05	2.31714e-05	2.04928e-05	1.8955e-05	2.32172e-05	2.32989e-05	0.000109964	0.000145867	Cyanophycin synthase (L-aspartate-adding)
EC:3.4.21.83	7.96392e-05	2.94621e-05	2.89128e-05	5.27699e-05	3.32331e-05	1.91253e-05	3.25644e-05	3.02709e-05	2.77362e-05	3.23278e-05	2.96449e-05	5.86049e-05	2.79422e-05	2.52744e-05	6.09627e-05	6.22426e-05	Oligopeptidase B
EC:4.2.1.80	0.00011432	2.33776e-05	1.67244e-05	7.47719e-05	8.14482e-07	2.01794e-06	1.73711e-06	1.40201e-06	1.73546e-05	1.88706e-05	2.02615e-05	1.96511e-05	2.30473e-05	2.57895e-05	0.000106887	0.000158601	2-oxopent-4-enoate hydratase
EC:2.1.1.219	1.60391e-05	4.29251e-05	7.87962e-06	5.92541e-05	6.21206e-05	0.000107987	3.98436e-05	4.53458e-05	2.70624e-05	5.87656e-05	2.52329e-05	1.7575e-05	3.89267e-05	4.52539e-05	2.4813e-05	1.90569e-05	tRNA (adenine(57)-N(1)/adenine(58)-N(1))-methyltransferase
EC:2.1.1.220	1.60391e-05	4.29251e-05	7.87962e-06	5.92541e-05	6.21206e-05	0.000107987	3.98436e-05	4.53458e-05	2.70624e-05	5.87656e-05	2.52329e-05	1.7575e-05	3.89267e-05	4.52539e-05	2.4813e-05	1.90569e-05	tRNA (adenine(58)-N(1))-methyltransferase
EC:4.1.3.1	0.000112269	2.12336e-05	1.6682e-05	6.88626e-05	1.67896e-06	2.77562e-06	3.0622e-06	5.30384e-06	1.71961e-05	1.83568e-05	1.95136e-05	4.52332e-05	2.27896e-05	2.3357e-05	0.000102833	0.000141532	Isocitrate lyase
EC:2.7.1.66	3.12399e-05	3.65565e-05	4.2974e-05	8.15444e-05	3.40959e-05	4.28504e-05	3.97382e-05	3.72878e-05	2.82508e-05	2.94258e-05	2.70993e-05	2.5344e-05	5.30031e-05	4.60569e-05	4.12982e-05	4.25303e-05	Undecaprenol kinase
EC:5.4.99.26	5.05558e-05	3.27816e-05	3.8438e-05	5.84182e-05	1.71892e-05	0.000137222	5.02039e-05	2.54418e-05	1.33594e-05	3.37044e-05	2.06975e-05	1.3787e-05	1.58811e-05	1.57111e-05	5.86588e-05	5.49564e-05	tRNA pseudouridine(65) synthase
EC:5.2.1.4	0.000115863	2.70462e-05	1.71333e-05	5.47169e-05	4.34007e-06	9.38473e-06	6.16832e-06	7.4754e-06	1.80026e-05	3.2683e-05	2.41717e-05	2.81874e-05	2.71477e-05	2.61196e-05	0.000104156	0.000115971	Maleylpyruvate isomerase
EC:3.7.1.3	8.52611e-05	2.44703e-05	2.61758e-05	6.15322e-05	3.13343e-05	1.23993e-05	2.45177e-05	2.02371e-05	2.88761e-05	1.8943e-05	2.42281e-05	2.24302e-05	2.39981e-05	2.29779e-05	8.7322e-05	0.00010638	Kynureninase
EC:2.5.1.48	5.99567e-05	3.6435e-05	3.03394e-05	4.58229e-05	3.25824e-05	1.90149e-05	2.17231e-05	3.34502e-05	4.48262e-05	3.0437e-05	2.67574e-05	4.09459e-05	6.28795e-05	2.85825e-05	5.65688e-05	4.70556e-05	Cystathionine gamma-synthase
EC:1.11.1.1	3.34988e-05	2.66889e-05	3.73728e-05	9.43713e-05	3.26635e-05	6.04595e-05	5.43242e-05	3.64522e-05	1.43697e-05	3.28538e-05	2.9501e-05	1.65093e-05	5.30881e-05	4.50191e-05	3.75009e-05	2.7147e-05	NADH peroxidase
EC:3.5.1.26	8.73023e-05	2.75001e-05	4.71432e-05	3.77109e-05	4.27252e-05	3.07993e-05	3.80872e-05	3.36766e-05	3.39895e-05	2.81633e-05	2.93717e-05	2.58907e-05	3.54416e-05	3.3472e-05	4.32158e-05	3.885e-05	N(4)-(beta-N-acetylglucosaminyl)-L-asparaginase
EC:4.2.1.32	7.91671e-05	3.72545e-05	3.53741e-05	3.18858e-05	2.90888e-05	3.60471e-05	2.69037e-05	3.61271e-05	3.18401e-05	3.5879e-05	2.96604e-05	3.00506e-05	4.93405e-05	3.15613e-05	4.28722e-05	4.92104e-05	L(+)-tartrate dehydratase
EC:2.4.99.18	1.34809e-05	4.15674e-05	7.05685e-06	5.5925e-05	6.13342e-05	0.000106573	3.90014e-05	4.40996e-05	2.65428e-05	5.7752e-05	2.49063e-05	1.68602e-05	3.79544e-05	4.4751e-05	2.35294e-05	1.80351e-05	Dolichyl-diphosphooligosaccharide--protein glycotransferase
EC:1.14.11.47	0.000112505	2.42303e-05	1.68719e-05	6.53861e-05	2.74621e-06	5.89827e-06	4.2107e-06	4.51079e-06	1.7716e-05	2.5472e-05	2.09498e-05	2.38048e-05	2.43226e-05	2.43185e-05	9.8957e-05	0.000134218	50S ribosomal protein L16 3-hydroxylase
EC:3.1.1.75	0.000108416	2.38246e-05	1.59966e-05	6.20135e-05	2.58387e-06	5.49409e-06	4.14897e-06	7.60484e-06	1.80943e-05	2.54685e-05	2.16495e-05	4.97145e-05	2.51708e-05	2.51113e-05	9.55938e-05	0.000113815	Poly(3-hydroxybutyrate) depolymerase
EC:4.4.1.11	6.35389e-05	2.84011e-05	2.87122e-05	4.39981e-05	3.95024e-05	2.38809e-05	2.92481e-05	3.23241e-05	3.23818e-05	2.86846e-05	2.69316e-05	5.28768e-05	2.8618e-05	2.37754e-05	6.04589e-05	6.31283e-05	Methionine gamma-lyase
EC:4.2.1.18	7.22676e-05	2.49919e-05	2.56933e-05	4.66835e-05	3.2549e-05	1.66929e-05	3.16025e-05	2.80827e-05	2.53383e-05	2.42024e-05	2.63639e-05	5.26987e-05	2.44401e-05	2.28875e-05	6.64022e-05	7.82142e-05	Methylglutaconyl-CoA hydratase
EC:1.13.11.5	7.76839e-05	2.28395e-05	2.54243e-05	5.78172e-05	2.82378e-05	1.086e-05	2.34912e-05	2.24038e-05	2.3476e-05	1.66541e-05	2.21456e-05	4.59243e-05	2.0731e-05	2.11189e-05	7.87604e-05	0.000102221	Homogentisate 1,2-dioxygenase
EC:1.21.4.1	3.62262e-05	4.06293e-05	2.44616e-05	3.23749e-05	5.06945e-05	4.08816e-05	3.26821e-05	4.34835e-05	3.51187e-05	3.25008e-05	1.84517e-05	2.54707e-05	3.81456e-05	7.12267e-05	5.38467e-05	2.93417e-05	D-proline reductase (dithiol)
EC:2.7.1.29	2.59461e-05	3.4871e-05	3.80532e-05	6.45067e-05	2.18646e-05	2.23372e-05	3.67429e-05	2.96815e-05	2.75986e-05	2.7951e-05	5.46639e-05	5.30003e-05	4.78198e-05	5.41457e-05	3.59835e-05	3.15429e-05	Glycerone kinase
EC:4.2.1.91	4.63457e-05	3.42386e-05	3.67874e-05	4.5552e-05	1.78344e-05	0.00013947	5.08901e-05	2.73038e-05	1.27273e-05	3.85543e-05	2.1404e-05	1.60729e-05	1.60286e-05	1.57351e-05	5.46795e-05	3.49297e-05	Arogenate dehydratase
EC:2.4.1.10	3.88766e-05	1.35431e-05	1.67719e-05	7.08383e-05	3.91232e-05	7.75359e-05	5.63628e-05	2.86633e-05	1.48452e-05	3.97503e-05	2.62896e-05	8.508e-06	4.04319e-05	3.67754e-05	6.64789e-05	2.82005e-05	Levansucrase
EC:2.6.1.18	0.000100104	2.15316e-05	1.43643e-05	4.89876e-05	2.35694e-06	5.48378e-06	4.00971e-06	7.34993e-06	1.55035e-05	2.26018e-05	1.93022e-05	4.6654e-05	2.18179e-05	2.26344e-05	9.39957e-05	0.000121689	Beta-alanine--pyruvate transaminase
EC:1.1.1.367	4.07269e-05	3.68412e-05	4.1012e-05	3.53224e-05	3.54103e-05	3.43144e-05	3.97721e-05	3.45427e-05	2.84014e-05	2.43965e-05	3.11692e-05	2.29943e-05	3.79856e-05	4.69544e-05	4.40264e-05	4.5137e-05	UDP-2-acetamido-2,6-beta-L-arabino-hexul-4-ose reductase
EC:2.7.7.71	8.16891e-05	3.00773e-05	3.9588e-05	2.21135e-05	2.20051e-05	2.21678e-05	2.60279e-05	2.77003e-05	3.21515e-05	3.37044e-05	3.88539e-05	2.98447e-05	4.32066e-05	3.54356e-05	4.79923e-05	3.66506e-05	D-glycero-alpha-D-manno-heptose 1-phosphate guanylyltransferase
EC:3.5.1.118	9.74533e-05	2.23869e-05	1.65184e-05	4.82987e-05	3.19558e-06	5.67733e-06	5.53148e-06	7.66404e-06	1.76978e-05	2.38991e-05	2.1942e-05	4.82161e-05	2.21959e-05	2.26031e-05	8.84275e-05	0.000115018	Gamma-glutamyl hercynylcysteine S-oxide hydrolase
EC:2.5.1.32	0.000100466	2.15951e-05	1.52583e-05	5.15526e-05	2.35919e-06	5.30261e-06	3.83313e-06	7.29328e-06	1.62188e-05	2.31741e-05	1.95539e-05	4.74474e-05	2.31087e-05	2.31185e-05	9.48328e-05	0.000106805	15-cis-phytoene synthase
EC:4.2.1.12	9.99864e-05	1.92468e-05	1.57643e-05	6.3253e-05	1.37002e-06	2.77562e-06	2.94734e-06	5.2472e-06	1.60207e-05	1.71214e-05	1.82481e-05	4.40917e-05	2.102e-05	2.13926e-05	8.70356e-05	0.000123732	Phosphogluconate dehydratase
EC:2.4.1.52	2.45827e-05	2.87088e-05	3.95642e-05	7.54047e-05	3.48753e-05	4.64273e-05	4.16332e-05	2.99166e-05	3.11234e-05	3.03422e-05	2.65345e-05	1.82295e-05	4.21236e-05	4.40544e-05	3.64355e-05	2.58707e-05	Poly(glycerol-phosphate) alpha-glucosyltransferase
EC:1.14.11.33	9.90135e-05	2.12087e-05	1.42953e-05	5.32406e-05	2.52377e-06	5.3901e-06	3.87332e-06	7.39978e-06	1.59219e-05	2.28676e-05	1.93169e-05	4.69698e-05	2.20906e-05	2.14326e-05	9.15463e-05	0.000108458	DNA oxidative demethylase
EC:4.2.1.83	0.000126307	2.21524e-05	2.96989e-05	4.09946e-05	4.01624e-06	6.77556e-06	5.01034e-06	7.40658e-06	1.87414e-05	2.18844e-05	2.15814e-05	1.97364e-05	2.80871e-05	2.10333e-05	7.75891e-05	0.000100593	4-oxalmesaconate hydratase
EC:2.4.1.315	2.78317e-05	3.62111e-05	2.2592e-05	3.09647e-05	3.5951e-05	5.77955e-05	2.69689e-05	4.59958e-05	3.5157e-05	4.59546e-05	2.42784e-05	3.77899e-05	3.10861e-05	2.99795e-05	4.07335e-05	2.88177e-05	Diglucosyl diacylglycerol synthase (1,6-linking)
EC:1.2.99.7	1.35194e-05	3.61038e-05	7.18343e-06	4.70659e-05	5.08723e-05	9.82358e-05	3.38906e-05	3.82366e-05	2.53938e-05	5.65574e-05	2.41851e-05	1.59934e-05	3.33535e-05	4.23978e-05	2.28597e-05	1.74678e-05	Aldehyde dehydrogenase (FAD-independent)
EC:1.1.1.47	0.0001424	2.61094e-05	4.48015e-05	1.69177e-05	1.0834e-05	1.10147e-05	8.99852e-06	1.5415e-05	2.73593e-05	2.76406e-05	2.53779e-05	2.5444e-05	3.61919e-05	2.032e-05	4.06057e-05	6.00435e-05	Glucose 1-dehydrogenase (NAD(P)(+))
EC:3.1.1.24	9.72477e-05	1.78491e-05	1.33438e-05	5.52761e-05	1.2998e-06	2.43684e-06	2.60279e-06	4.89797e-06	1.3862e-05	1.49914e-05	1.62658e-05	4.15241e-05	1.90027e-05	1.90027e-05	9.57773e-05	0.000130398	3-oxoadipate enol-lactonase
EC:5.3.1.30	4.09913e-05	2.40445e-05	2.59565e-05	2.56502e-05	2.29928e-05	2.58031e-05	3.11195e-05	3.63446e-05	3.27733e-05	4.431e-05	3.97101e-05	7.12626e-05	2.39998e-05	3.07133e-05	3.9347e-05	2.94303e-05	5-deoxy-glucuronate isomerase
EC:5.4.99.20	0.000103157	2.2663e-05	1.66399e-05	5.94792e-05	2.54961e-06	5.78043e-06	4.06713e-06	4.51079e-06	1.63377e-05	2.39909e-05	1.95e-05	2.2355e-05	2.21716e-05	2.24838e-05	8.32002e-05	0.000116816	23S rRNA pseudouridine(2457) synthase
EC:1.1.3.48	1.28263e-05	3.57065e-05	7.04894e-06	4.70659e-05	5.04791e-05	9.82358e-05	3.37757e-05	3.81233e-05	2.42315e-05	5.6313e-05	2.34775e-05	1.55134e-05	3.27872e-05	4.21347e-05	2.13378e-05	1.70897e-05	3-deoxy-alpha-D-manno-octulosonate 8-oxidase
EC:1.4.1.24	1.28263e-05	3.57065e-05	6.96191e-06	4.70659e-05	5.04791e-05	9.82358e-05	3.37757e-05	3.81233e-05	2.42315e-05	5.6313e-05	2.34775e-05	1.55134e-05	3.27872e-05	4.21347e-05	2.13378e-05	1.70897e-05	3-dehydroquinate synthase II
EC:1.4.1.2	6.98139e-05	2.75084e-05	1.71807e-05	4.81201e-05	2.42356e-05	2.47426e-05	1.38604e-05	1.93095e-05	3.12288e-05	3.01576e-05	1.96282e-05	5.00049e-05	2.61366e-05	2.31653e-05	6.00708e-05	6.01972e-05	Glutamate dehydrogenase
EC:2.1.1.250	7.93832e-05	3.10929e-05	1.31327e-05	2.0027e-05	7.68141e-06	1.60846e-05	8.9009e-06	2.36359e-05	1.89263e-05	4.91585e-05	2.48472e-05	0.000114578	2.9517e-05	2.9774e-05	4.31017e-05	2.29332e-05	[Trimethylamine--corrinoid protein] Co-methyltransferase
EC:3.1.3.90	7.48192e-05	3.09472e-05	4.8053e-05	6.30533e-05	1.68794e-05	3.73637e-05	2.54135e-05	2.72245e-05	1.7389e-05	3.09423e-05	2.51901e-05	2.24755e-05	4.9563e-05	3.44718e-05	1.75511e-05	2.66203e-05	Maltose 6'-phosphate phosphatase
EC:1.3.99.16	8.74979e-05	2.17054e-05	1.35916e-05	4.17758e-05	3.32814e-06	7.69762e-06	5.34915e-06	1.2519e-05	1.63065e-05	2.94584e-05	2.06352e-05	7.70025e-05	2.33265e-05	2.19281e-05	7.89202e-05	6.55437e-05	Isoquinoline 1-oxidoreductase
EC:1.14.19.1	9.92982e-05	2.02153e-05	1.69222e-05	6.86882e-05	2.21876e-06	3.15211e-06	2.6272e-06	2.50662e-06	1.67027e-05	1.79596e-05	1.73286e-05	1.91401e-05	2.07641e-05	2.13522e-05	8.39426e-05	0.000116091	Stearoyl-CoA 9-desaturase
EC:5.3.3.18	9.41201e-05	1.67372e-05	1.33988e-05	5.29006e-05	1.21021e-06	2.27276e-06	2.47359e-06	1.50114e-06	1.35815e-05	1.46916e-05	1.59577e-05	1.6234e-05	1.98988e-05	1.94395e-05	0.000100011	0.000135853	2-(1,2-epoxy-1,2-dihydrophenyl)acetyl-CoA isomerase
EC:4.2.1.79	5.84063e-05	1.63686e-05	2.51284e-05	4.31614e-05	1.76338e-05	2.29771e-05	1.88949e-05	2.06033e-05	2.34768e-05	2.25146e-05	1.60761e-05	1.80266e-05	2.21922e-05	2.43983e-05	6.10071e-05	0.000104354	2-methylcitrate dehydratase
EC:1.2.1.43	1.38359e-05	3.36094e-05	3.35754e-05	4.28587e-05	2.96443e-05	0.000145645	5.55301e-05	3.25011e-05	1.14641e-05	2.97585e-05	1.69413e-05	9.53483e-06	1.47656e-05	1.33596e-05	3.10326e-05	1.37896e-05	Formate dehydrogenase (NADP(+))
EC:2.7.8.6	1.95859e-05	2.9371e-05	3.7713e-05	3.75399e-05	2.07342e-05	0.000141234	5.2745e-05	2.85288e-05	1.12462e-05	2.98739e-05	1.64038e-05	8.36798e-06	1.45178e-05	1.66483e-05	3.89659e-05	1.96985e-05	Undecaprenyl-phosphate galactose phosphotransferase
EC:2.7.11.5	9.30089e-05	1.78726e-05	1.36995e-05	5.83056e-05	1.4964e-06	2.77562e-06	2.57408e-06	1.99e-06	1.3899e-05	1.55208e-05	1.59286e-05	1.61503e-05	1.85041e-05	1.90273e-05	8.81548e-05	0.000126041	[Isocitrate dehydrogenase (NADP(+))] kinase
EC:1.1.1.26	9.48748e-05	2.42054e-05	3.06008e-05	1.63841e-05	8.06057e-06	7.39419e-06	1.28058e-05	1.27172e-05	2.34037e-05	2.97042e-05	3.70939e-05	5.20348e-05	2.89932e-05	2.87362e-05	4.23711e-05	3.64661e-05	Glyoxylate reductase
EC:1.3.5.3	1.76217e-05	2.7169e-05	3.48567e-05	3.66382e-05	1.68685e-05	0.000135874	4.95364e-05	2.79201e-05	8.88203e-06	2.8188e-05	1.59077e-05	3.339e-05	9.75377e-06	9.99834e-06	3.25269e-05	2.05745e-05	Protoporphyrinogen IX dehydrogenase (menaquinone)
EC:4.1.2.43	2.45784e-05	2.13908e-05	3.27843e-05	3.20442e-05	2.59932e-05	2.91814e-05	4.25233e-05	4.30799e-05	2.95893e-05	4.18207e-05	2.79429e-05	5.12947e-05	2.19904e-05	2.36497e-05	2.47089e-05	2.14699e-05	3-hexulose-6-phosphate synthase
EC:1.11.1.10	2.82247e-05	2.39445e-05	2.34332e-05	3.04885e-05	3.16485e-05	3.98232e-05	2.54801e-05	3.71796e-05	3.20818e-05	2.69222e-05	1.98084e-05	2.59337e-05	2.70415e-05	3.47434e-05	4.32864e-05	4.46232e-05	Chloride peroxidase
EC:3.7.1.22	4.97189e-05	2.16107e-05	2.29503e-05	2.6608e-05	1.79093e-05	2.42418e-05	2.36686e-05	3.36822e-05	2.52979e-05	4.43914e-05	2.38166e-05	6.97157e-05	2.16922e-05	2.10663e-05	3.21634e-05	2.6486e-05	3D-(3,5/4)-trihydroxycyclohexane-1,2-dione acylhydrolase (decyclizing)
EC:1.18.1.3	8.52621e-05	1.63481e-05	1.23017e-05	4.92379e-05	1.25458e-06	2.45688e-06	2.4377e-06	5.05573e-06	1.26063e-05	1.41236e-05	1.53454e-05	4.04445e-05	1.86295e-05	1.89156e-05	8.60627e-05	0.000105467	Ferredoxin--NAD(+) reductase
EC:3.2.1.11	5.32387e-05	3.32783e-05	4.07351e-05	2.01809e-05	6.09177e-05	1.64013e-05	1.94599e-05	1.85023e-05	4.11017e-05	1.79202e-05	2.41668e-05	1.73361e-05	3.01823e-05	4.28266e-05	1.75938e-05	3.09287e-05	Dextranase
EC:3.5.1.11	6.38526e-05	2.1711e-05	2.24012e-05	4.20717e-05	3.0199e-05	1.46897e-05	2.57451e-05	2.23897e-05	2.15121e-05	2.17011e-05	2.14309e-05	2.31266e-05	2.08114e-05	1.86122e-05	5.7271e-05	5.73318e-05	Penicillin amidase
EC:1.1.1.130	0.000127258	2.19577e-05	4.33695e-05	1.09917e-05	9.16601e-06	1.59099e-05	8.8004e-06	1.42872e-05	2.21365e-05	2.89043e-05	2.19379e-05	2.10929e-05	3.41482e-05	1.89501e-05	3.18338e-05	3.11848e-05	3-dehydro-L-gulonate 2-dehydrogenase
EC:3.5.1.47	2.28139e-05	2.37087e-05	3.59171e-05	7.35576e-05	2.50383e-05	4.03072e-05	4.11523e-05	2.93077e-05	1.25207e-05	2.2794e-05	2.34865e-05	1.45223e-05	3.72112e-05	3.77985e-05	2.27075e-05	2.15083e-05	N-acetyldiaminopimelate deacetylase
EC:1.5.1.34	1.99627e-05	2.75789e-05	3.35362e-05	3.73764e-05	1.61383e-05	0.000135462	4.86032e-05	2.40964e-05	8.29641e-06	2.76911e-05	1.50128e-05	7.53158e-06	9.00034e-06	9.70688e-06	3.47863e-05	2.12703e-05	6,7-dihydropteridine reductase
EC:4.1.1.18	4.09705e-05	2.14534e-05	2.0406e-05	2.82447e-05	2.14254e-05	2.46739e-05	1.86996e-05	3.27076e-05	2.98177e-05	2.83821e-05	2.07386e-05	2.92595e-05	3.17557e-05	1.97695e-05	4.01999e-05	4.45468e-05	Lysine decarboxylase
EC:6.5.1.4	1.81761e-05	2.62584e-05	3.29004e-05	3.47864e-05	1.61773e-05	0.000135629	4.87109e-05	2.42117e-05	7.81434e-06	2.7437e-05	1.49886e-05	7.60119e-06	8.51533e-06	8.95267e-06	3.28918e-05	1.92933e-05	RNA 3'-terminal-phosphate cyclase (ATP)
EC:2.6.1.66	7.29129e-05	1.52733e-05	1.71697e-05	4.40833e-05	7.41853e-06	2.31288e-05	7.05812e-06	8.32765e-06	1.45922e-05	2.78597e-05	1.35315e-05	1.52533e-05	2.12157e-05	1.90384e-05	6.00797e-05	8.10124e-05	Valine--pyruvate transaminase
EC:1.4.9.1	8.36993e-05	1.69537e-05	1.36074e-05	5.21378e-05	1.40428e-07	1.32565e-06	8.32664e-07	1.07629e-06	1.29867e-05	1.40348e-05	1.50079e-05	1.39297e-05	1.65556e-05	1.90548e-05	7.68726e-05	0.000107576	Methylamine dehydrogenase (amicyanin)
EC:3.1.1.41	2.19054e-05	2.53842e-05	3.80532e-05	6.98029e-05	2.24263e-05	3.21102e-05	3.53288e-05	3.4192e-05	1.31803e-05	1.98733e-05	2.21693e-05	1.94084e-05	3.84596e-05	3.29517e-05	1.39746e-05	2.02139e-05	Cephalosporin-C deacetylase
EC:4.1.3.25	8.34942e-05	1.79388e-05	1.17878e-05	4.3589e-05	1.52364e-06	3.86354e-06	2.55973e-06	3.00228e-06	1.26065e-05	1.93253e-05	1.54172e-05	1.81162e-05	1.74978e-05	1.81056e-05	7.79772e-05	9.59424e-05	(S)-citramalyl-CoA lyase
EC:3.1.3.26	1.25524e-05	2.74614e-05	3.35017e-05	3.49232e-05	1.83772e-05	0.000138388	4.98548e-05	2.63501e-05	8.47049e-06	2.78035e-05	1.42788e-05	7.05871e-06	8.94711e-06	1.1206e-05	2.86647e-05	1.12281e-05	4-phytase
EC:1.3.1.34	9.37443e-05	2.2525e-05	2.95299e-05	3.27536e-05	1.03714e-05	1.21878e-05	7.0676e-06	8.77346e-06	2.13214e-05	2.31084e-05	1.90646e-05	1.96612e-05	2.87545e-05	1.81623e-05	3.43608e-05	5.86754e-05	2,4-dienoyl-CoA reductase (NADPH)
EC:2.6.1.92	1.3485e-05	3.85542e-05	2.11389e-05	4.30982e-05	3.72977e-05	3.85028e-05	3.34407e-05	4.46377e-05	1.75044e-05	1.57209e-05	6.82196e-06	1.37355e-05	3.94882e-05	2.12233e-05	2.7172e-05	4.0545e-05	UDP-4-amino-4,6-dideoxy-N-acetyl-beta-L-altrosamine transaminase
EC:1.4.1.3	7.31969e-05	1.82451e-05	1.45725e-05	4.2739e-05	6.16479e-06	7.36473e-06	7.1925e-06	8.31293e-06	1.13452e-05	1.24627e-05	1.33625e-05	1.33621e-05	1.98762e-05	2.44536e-05	7.41002e-05	9.51159e-05	Glutamate dehydrogenase (NAD(P)(+))
EC:3.2.1.70	3.49576e-05	1.14348e-05	1.81959e-05	4.54241e-05	2.94337e-05	6.09603e-05	3.97382e-05	2.90882e-05	1.21686e-05	2.78125e-05	1.83611e-05	1.0535e-05	2.51991e-05	2.22953e-05	4.42483e-05	1.82555e-05	Glucan 1,6-alpha-glucosidase
EC:4.1.1.5	2.32864e-05	2.51326e-05	3.34251e-05	6.69219e-05	2.263e-05	3.32394e-05	3.17848e-05	2.49883e-05	1.70971e-05	2.2251e-05	2.06017e-05	1.54291e-05	3.80748e-05	3.52845e-05	2.33939e-05	2.01442e-05	Acetolactate decarboxylase
EC:1.4.1.11	2.03134e-05	2.99949e-05	1.9625e-05	2.50322e-05	3.07911e-05	3.85959e-05	2.73056e-05	3.78874e-05	2.29105e-05	3.08353e-05	2.091e-05	2.65732e-05	2.92525e-05	2.67437e-05	3.24328e-05	2.53056e-05	L-erythro-3,5-diaminohexanoate dehydrogenase
EC:1.1.1.281	2.67028e-05	2.98677e-05	2.69458e-05	1.41095e-05	1.29475e-05	6.53988e-06	2.17928e-05	2.10443e-05	2.67584e-05	2.15993e-05	4.11149e-05	3.64857e-05	3.54699e-05	3.37863e-05	3.28818e-05	4.87363e-05	GDP-4-dehydro-6-deoxy-D-mannose reductase
EC:2.7.1.100	2.3663e-05	2.5364e-05	1.78215e-05	2.91422e-05	3.06181e-05	4.13456e-05	3.33356e-05	3.40824e-05	2.11581e-05	2.52738e-05	2.04931e-05	1.88742e-05	2.92149e-05	2.56132e-05	3.91413e-05	2.48102e-05	S-methyl-5-thioribose kinase
EC:1.2.1.8	6.00674e-05	1.9164e-05	9.82041e-06	2.46046e-05	8.85735e-06	7.57448e-06	4.32268e-06	1.59937e-05	2.27811e-05	2.6661e-05	1.56355e-05	7.59714e-05	1.98898e-05	1.90288e-05	4.32405e-05	5.186e-05	Betaine-aldehyde dehydrogenase
EC:4.1.3.40	7.90914e-05	1.60514e-05	1.28688e-05	5.3898e-05	9.76817e-07	1.62672e-06	1.21023e-06	9.84522e-07	1.28377e-05	1.37546e-05	1.35127e-05	1.38203e-05	1.57254e-05	1.70222e-05	7.06898e-05	0.000106201	Chorismate lyase
EC:1.11.1.21	4.72048e-05	1.52332e-05	2.05563e-05	3.05816e-05	2.89079e-05	1.14174e-05	2.48651e-05	2.27298e-05	1.74717e-05	1.10258e-05	1.66803e-05	4.0493e-05	1.40226e-05	1.23116e-05	5.29819e-05	5.65655e-05	Catalase peroxidase
EC:3.6.3.44	3.05638e-05	1.01434e-05	1.58621e-05	4.62621e-05	3.06063e-05	5.11996e-05	4.17768e-05	2.07682e-05	1.63355e-05	2.55725e-05	2.04294e-05	6.49435e-06	2.35074e-05	2.6768e-05	4.17219e-05	1.98965e-05	Xenobiotic-transporting ATPase
EC:2.6.1.2	6.81987e-05	1.4059e-05	1.47991e-05	4.02615e-05	7.25395e-06	2.30236e-05	6.82842e-06	8.22116e-06	1.38636e-05	2.69594e-05	1.2769e-05	1.43484e-05	2.00622e-05	1.79539e-05	5.57394e-05	7.47362e-05	Alanine transaminase
EC:1.1.1.320	1.14743e-05	2.53644e-05	3.20248e-05	3.1879e-05	1.63177e-05	0.000135275	4.82945e-05	2.39899e-05	7.92449e-06	2.63916e-05	1.39885e-05	6.26765e-06	7.53143e-06	8.06836e-06	2.70907e-05	1.08048e-05	Benzil reductase ((S)-benzoin forming)
EC:5.3.3.10	8.05984e-05	1.74988e-05	1.21039e-05	3.95884e-05	2.16034e-06	5.13027e-06	3.26318e-06	4.09274e-06	1.17893e-05	1.94101e-05	1.53993e-05	1.74246e-05	1.69338e-05	1.70859e-05	6.99523e-05	8.22844e-05	5-carboxymethyl-2-hydroxymuconate Delta-isomerase
EC:1.5.3.19	6.31985e-05	2.36425e-05	1.01581e-05	1.66236e-05	4.94306e-06	1.20487e-05	6.31676e-06	1.65975e-05	1.45546e-05	3.92888e-05	1.96764e-05	8.12927e-05	2.21413e-05	2.05802e-05	3.46092e-05	1.90164e-05	4-methylaminobutanoate oxidase (formaldehyde-forming)
EC:2.1.1.67	7.62464e-05	1.81044e-05	1.2877e-05	4.64954e-05	1.50033e-06	4.05502e-06	2.30131e-06	3.31384e-06	1.3095e-05	1.98852e-05	1.51786e-05	1.81332e-05	1.73333e-05	1.8371e-05	5.85337e-05	8.47173e-05	Thiopurine S-methyltransferase
EC:4.2.2.6	1.455e-05	2.94207e-05	2.26341e-05	1.83386e-05	2.69762e-05	1.87432e-05	4.24874e-05	2.30623e-05	2.13253e-05	1.59911e-05	3.89644e-05	1.54061e-05	3.03058e-05	3.75182e-05	2.13143e-05	3.39208e-05	Oligogalacturonide lyase
EC:1.2.1.21	2.03917e-05	3.06283e-05	2.72571e-05	2.51731e-05	2.52885e-05	1.65032e-05	3.29813e-05	1.53751e-05	2.72708e-05	1.87932e-05	3.40635e-05	1.5795e-05	1.977e-05	2.88917e-05	3.68605e-05	3.33555e-05	Glycolaldehyde dehydrogenase
EC:1.2.1.22	2.03917e-05	3.06283e-05	2.72571e-05	2.51731e-05	2.52885e-05	1.65032e-05	3.29813e-05	1.53751e-05	2.72708e-05	1.87932e-05	3.40635e-05	1.5795e-05	1.977e-05	2.88917e-05	3.68605e-05	3.33555e-05	Lactaldehyde dehydrogenase
EC:5.2.1.1	5.1589e-05	1.82286e-05	1.11919e-05	2.05376e-05	7.11043e-06	6.72842e-06	1.13817e-05	1.11594e-05	1.71742e-05	2.14003e-05	2.92288e-05	4.48337e-05	1.80876e-05	2.47099e-05	5.76211e-05	4.80346e-05	Maleate isomerase
EC:1.14.14.9	0.000118248	2.00236e-05	4.14889e-05	7.7327e-06	5.72946e-06	7.77716e-06	6.54646e-06	9.00685e-06	1.77395e-05	2.36629e-05	2.08088e-05	1.90011e-05	3.13118e-05	1.61379e-05	1.76129e-05	2.86916e-05	4-hydroxyphenylacetate 3-monooxygenase
EC:1.4.3.19	6.98999e-05	1.59355e-05	9.34858e-06	3.00551e-05	4.96188e-06	5.30703e-06	3.61721e-06	7.13042e-06	1.64478e-05	1.87552e-05	1.39272e-05	4.28214e-05	1.61246e-05	1.44549e-05	5.92243e-05	6.82125e-05	Glycine oxidase
EC:4.1.1.8	2.87145e-05	8.66594e-06	1.48808e-05	4.74275e-05	2.81418e-05	5.18477e-05	4.23223e-05	2.14219e-05	9.71807e-06	2.47625e-05	1.90466e-05	5.23895e-06	2.20037e-05	2.52952e-05	3.92764e-05	1.8839e-05	Oxalyl-CoA decarboxylase
EC:1.4.99.6	7.54211e-05	1.65812e-05	1.13922e-05	3.62863e-05	2.14153e-06	5.15973e-06	3.23447e-06	4.09274e-06	1.17481e-05	1.90538e-05	1.49002e-05	1.71294e-05	1.70731e-05	1.68339e-05	6.75975e-05	7.81956e-05	D-arginine dehydrogenase
EC:1.14.13.7	7.47114e-05	1.51325e-05	1.24523e-05	4.58859e-05	1.96599e-07	1.35511e-06	8.47021e-07	1.09045e-06	1.13716e-05	1.23541e-05	1.40157e-05	1.27967e-05	1.52894e-05	1.75311e-05	6.56874e-05	9.62976e-05	Phenol 2-monooxygenase
EC:2.8.2.22	1.38616e-05	2.77319e-05	2.15503e-05	1.77865e-05	2.5586e-05	1.85591e-05	4.1102e-05	1.83819e-05	2.02735e-05	1.61689e-05	3.78832e-05	1.24019e-05	3.01116e-05	3.60153e-05	2.01354e-05	3.48184e-05	Aryl-sulfate sulfotransferase
EC:4.1.1.68	7.03817e-05	1.5014e-05	1.20137e-05	4.45224e-05	0	1.0016e-06	5.16826e-07	8.49703e-07	1.13357e-05	1.2069e-05	1.31576e-05	1.19715e-05	1.49505e-05	1.71403e-05	6.45311e-05	9.36669e-05	5-oxopent-3-ene-1,2,5-tricarboxylate decarboxylase
EC:1.3.1.44	3.31862e-05	1.39438e-05	2.37471e-05	3.33193e-05	1.31769e-05	3.12824e-05	2.22858e-05	2.27494e-05	1.68689e-05	3.86282e-05	1.77934e-05	2.96041e-05	1.73223e-05	1.47493e-05	2.65218e-05	2.81211e-05	Trans-2-enoyl-CoA reductase (NAD(+))
EC:5.1.99.3	3.04326e-05	1.75166e-05	1.30748e-05	1.31542e-05	1.04947e-05	4.68102e-06	1.79856e-05	1.22074e-05	2.09996e-05	1.66609e-05	4.23391e-05	4.26904e-05	1.91312e-05	3.71753e-05	4.47031e-05	3.28679e-05	Allantoin racemase
EC:5.2.1.2	6.57519e-05	1.51242e-05	9.03466e-06	3.38283e-05	2.38025e-06	5.05663e-06	3.72258e-06	7.23664e-06	1.12282e-05	1.82243e-05	1.35185e-05	4.20037e-05	1.54128e-05	1.4975e-05	4.95237e-05	6.74183e-05	Maleylacetoacetate isomerase
EC:2.7.1.51	2.43024e-05	2.36445e-05	1.28587e-05	1.96138e-05	2.82502e-05	2.38785e-05	1.72448e-05	2.53908e-05	2.66656e-05	2.26531e-05	1.34994e-05	2.05915e-05	2.91698e-05	3.36942e-05	3.33332e-05	2.32478e-05	L-fuculokinase
EC:5.1.2.3	6.67648e-05	1.2202e-05	1.06058e-05	4.28981e-05	7.13093e-07	9.70377e-07	1.64523e-06	3.89504e-06	9.94075e-06	1.03717e-05	9.94814e-06	3.73755e-05	1.22023e-05	1.23484e-05	5.26955e-05	8.72235e-05	3-hydroxybutyryl-CoA epimerase
EC:1.3.1.31	7.01763e-05	1.81455e-05	3.02527e-05	1.38071e-05	1.33828e-05	1.77343e-05	1.05042e-05	2.0034e-05	1.63197e-05	2.30652e-05	1.54311e-05	1.86075e-05	2.75398e-05	2.24949e-05	2.43972e-05	2.41573e-05	2-enoate reductase
EC:1.14.13.127	6.73334e-05	1.29471e-05	9.48307e-06	3.89535e-05	1.07203e-06	2.12104e-06	1.73711e-06	1.5153e-06	9.47426e-06	1.09061e-05	1.16956e-05	1.09084e-05	1.3607e-05	1.39127e-05	7.02609e-05	9.17305e-05	3-(3-hydroxy-phenyl)propanoic acid hydroxylase
EC:1.4.9.2	6.90512e-05	1.45034e-05	1.18352e-05	4.31666e-05	0	1.0016e-06	5.16826e-07	8.49703e-07	1.08301e-05	1.15124e-05	1.28999e-05	1.17352e-05	1.41002e-05	1.64291e-05	6.08781e-05	8.77889e-05	Aralkylamine dehydrogenase (azurin)
EC:1.7.2.4	6.17418e-05	1.51242e-05	9.63592e-06	3.11863e-05	1.27087e-06	3.675e-06	2.08884e-06	6.25948e-06	1.06783e-05	1.70174e-05	1.29135e-05	4.05197e-05	1.40719e-05	1.5194e-05	4.9745e-05	7.21287e-05	Nitrous-oxide reductase
EC:1.8.2.2	6.37548e-05	1.39514e-05	1.01027e-05	3.78135e-05	3.4638e-06	2.72996e-06	1.37361e-06	1.74189e-06	1.38372e-05	1.03992e-05	1.11627e-05	1.09793e-05	1.31517e-05	1.5971e-05	6.18978e-05	9.22234e-05	Thiosulfate dehydrogenase
EC:3.5.99.7	3.96205e-05	1.62998e-05	1.38026e-05	1.37907e-05	8.53577e-06	2.33167e-06	1.62269e-05	5.86295e-06	2.0377e-05	1.65062e-05	4.21967e-05	1.81962e-05	1.48315e-05	2.93215e-05	5.45239e-05	4.89935e-05	1-aminocyclopropane-1-carboxylate deaminase
EC:4.1.2.21	6.29036e-05	1.68309e-05	9.17707e-06	2.64763e-05	3.36634e-06	7.72914e-06	4.76054e-06	9.92538e-06	1.19623e-05	2.39944e-05	1.45445e-05	4.53634e-05	1.69477e-05	1.47853e-05	4.74517e-05	4.27019e-05	2-dehydro-3-deoxy-6-phosphogalactonate aldolase
EC:3.4.11.19	5.61561e-05	1.51574e-05	8.76568e-06	3.29171e-05	5.93308e-06	7.60482e-06	5.00029e-06	1.26039e-05	1.34122e-05	1.79678e-05	1.20018e-05	4.32935e-05	1.68325e-05	1.54161e-05	4.90297e-05	4.82933e-05	D-stereospecific aminopeptidase
EC:2.3.1.168	6.68644e-05	1.67385e-05	1.17773e-05	3.62035e-05	4.09825e-06	3.75307e-06	2.19364e-06	3.12266e-06	1.69695e-05	1.84136e-05	1.41177e-05	1.70293e-05	1.66578e-05	1.63419e-05	5.37021e-05	6.30532e-05	Dihydrolipoyllysine-residue (2-methylpropanoyl)transferase
EC:2.6.1.76	6.22598e-05	1.37666e-05	9.73623e-06	3.59569e-05	1.09309e-06	9.88347e-07	2.48507e-06	6.51439e-07	1.13954e-05	1.1141e-05	1.38989e-05	1.15626e-05	1.29291e-05	1.47683e-05	6.76307e-05	8.96073e-05	Diaminobutyrate--2-oxoglutarate transaminase
EC:2.7.1.76	2.66086e-05	8.80799e-06	1.19381e-05	3.75912e-05	2.35427e-05	4.48144e-05	3.41464e-05	1.71357e-05	1.27122e-05	2.21288e-05	1.71998e-05	5.60088e-06	2.13202e-05	2.06679e-05	3.97534e-05	1.71796e-05	Deoxyadenosine kinase
EC:3.5.1.105	3.11886e-05	2.0563e-05	1.55241e-05	2.6164e-05	2.01334e-05	2.43278e-05	1.38251e-05	2.23664e-05	1.93075e-05	1.5876e-05	1.30711e-05	1.58502e-05	1.80276e-05	2.32655e-05	3.96782e-05	3.54419e-05	Chitin disaccharide deacetylase
EC:1.1.1.61	1.98447e-05	2.05153e-05	1.63972e-05	8.1264e-06	1.47222e-05	9.66931e-06	1.99007e-05	1.53315e-05	2.39626e-05	2.42276e-05	4.43339e-05	2.40544e-05	1.66691e-05	3.25301e-05	3.65092e-05	1.98081e-05	4-hydroxybutyrate dehydrogenase
EC:1.2.3.3	2.70257e-05	8.24508e-06	1.28874e-05	3.83266e-05	2.32478e-05	4.08398e-05	3.3967e-05	1.68595e-05	1.2316e-05	2.00788e-05	1.61112e-05	5.42752e-06	2.08601e-05	2.00832e-05	3.1474e-05	1.61194e-05	Pyruvate oxidase
EC:2.8.3.18	5.6171e-05	1.06623e-05	6.62964e-06	3.1147e-05	1.29194e-06	2.36113e-06	2.08109e-06	4.82206e-06	9.29807e-06	9.51212e-06	9.28709e-06	3.54002e-05	1.17691e-05	1.13001e-05	5.18961e-05	8.05321e-05	Succinyl-CoA:acetate CoA-transferase
EC:1.2.1.72	6.17002e-05	1.2111e-05	9.25333e-06	3.66416e-05	4.01062e-07	9.34437e-07	9.23109e-07	5.87994e-07	8.42638e-06	9.42387e-06	1.01381e-05	9.92636e-06	1.11244e-05	1.25641e-05	6.16798e-05	8.86227e-05	Erythrose-4-phosphate dehydrogenase
EC:6.2.1.20	2.50276e-05	1.3212e-05	1.99864e-05	1.65866e-05	1.87339e-05	2.57344e-05	1.98596e-05	2.27369e-05	1.98403e-05	2.45013e-05	1.25586e-05	1.78505e-05	1.77351e-05	1.82959e-05	1.97254e-05	4.20779e-05	Long-chain-fatty-acid--[acyl-carrier-protein] ligase
EC:1.2.1.9	1.85637e-05	1.75474e-05	1.7563e-05	1.71537e-05	2.07693e-05	2.26068e-05	1.87542e-05	2.7536e-05	2.475e-05	1.66015e-05	1.61662e-05	2.14354e-05	1.79296e-05	2.09082e-05	2.68935e-05	3.06702e-05	Glyceraldehyde-3-phosphate dehydrogenase (NADP(+))
EC:1.14.16.1	6.31336e-05	1.42136e-05	9.46978e-06	3.30416e-05	2.53472e-06	5.05663e-06	3.72258e-06	4.12106e-06	1.02244e-05	1.74912e-05	1.27837e-05	1.6373e-05	1.43652e-05	1.38641e-05	4.85801e-05	6.39811e-05	Phenylalanine 4-monooxygenase
EC:1.14.13.40	6.29247e-05	1.15729e-05	8.59701e-06	3.62514e-05	8.75428e-07	1.76754e-06	1.40692e-06	1.27455e-06	8.58936e-06	1.00237e-05	1.0641e-05	9.92156e-06	1.23399e-05	1.29114e-05	6.51395e-05	7.96223e-05	Anthraniloyl-CoA monooxygenase
EC:6.2.1.32	6.20583e-05	1.18378e-05	8.64448e-06	3.62685e-05	8.75428e-07	1.76754e-06	1.40692e-06	1.27455e-06	8.69502e-06	1.00915e-05	1.07975e-05	9.86821e-06	1.25027e-05	1.30795e-05	6.48428e-05	7.9467e-05	Anthranilate--CoA ligase
EC:2.7.1.166	6.13285e-05	1.28146e-05	1.0472e-05	4.38496e-05	4.26058e-07	9.57415e-07	8.32664e-07	7.36409e-07	1.00242e-05	1.07147e-05	1.08106e-05	1.10321e-05	1.28881e-05	1.42097e-05	5.53452e-05	7.64557e-05	3-deoxy-D-manno-octulosonic acid kinase
EC:2.3.1.40	2.46682e-05	1.30133e-05	1.98598e-05	1.64498e-05	1.87339e-05	2.54693e-05	1.98596e-05	2.27369e-05	1.98139e-05	2.43384e-05	1.22864e-05	1.75038e-05	1.75652e-05	1.81497e-05	1.92688e-05	4.18078e-05	Acyl-[acyl-carrier-protein]--phospholipid O-acyltransferase
EC:3.6.3.16	1.82842e-05	2.32064e-05	2.61227e-05	2.109e-05	1.8088e-05	1.65359e-05	3.0744e-05	1.76081e-05	1.39719e-05	1.43962e-05	2.83569e-05	1.34178e-05	1.48989e-05	1.95979e-05	2.00408e-05	3.63962e-05	Arsenite-transporting ATPase
EC:2.5.1.101	1.02678e-05	2.81952e-05	2.28161e-05	1.98443e-05	2.17242e-05	1.56869e-05	3.47425e-05	2.12802e-05	1.48273e-05	1.12181e-05	2.88481e-05	1.38867e-05	2.75633e-05	2.82246e-05	1.19172e-05	2.25771e-05	N,N'-diacetyllegionaminate synthase
EC:4.1.1.97	6.12944e-05	1.50497e-05	9.01884e-06	3.1422e-05	1.44641e-06	3.62345e-06	2.00988e-06	2.94564e-06	9.66312e-06	1.63848e-05	1.24299e-05	1.43126e-05	1.36007e-05	1.4497e-05	5.36674e-05	6.44781e-05	2-oxo-4-hydroxy-4-carboxy-5-ureidoimidazoline decarboxylase
EC:1.13.11.4	2.82997e-05	1.246e-05	1.6408e-05	2.46908e-05	1.18061e-05	1.48052e-05	2.16493e-05	2.15238e-05	1.37453e-05	2.27182e-05	1.5844e-05	2.72805e-05	1.48313e-05	1.51668e-05	2.79972e-05	3.2128e-05	Gentisate 1,2-dioxygenase
EC:2.1.1.144	4.58015e-05	1.1955e-05	8.70777e-06	2.24565e-05	5.08658e-06	8.47592e-06	6.47899e-06	1.12801e-05	9.60475e-06	1.75933e-05	1.15168e-05	4.08627e-05	1.46803e-05	1.18006e-05	4.04949e-05	4.65843e-05	Trans-aconitate 2-methyltransferase
EC:3.2.1.135	2.55977e-05	6.27818e-06	1.06802e-05	3.82547e-05	2.08957e-05	4.04471e-05	3.39124e-05	1.67448e-05	6.70412e-06	1.89955e-05	1.50117e-05	4.33935e-06	1.94515e-05	1.88028e-05	3.08226e-05	1.49241e-05	Neopullulanase
EC:3.1.2.23	5.78416e-05	1.10514e-05	7.77962e-06	3.43078e-05	2.41255e-07	8.29269e-07	6.93408e-07	4.81498e-07	7.91366e-06	8.85396e-06	9.4844e-06	8.9414e-06	1.06929e-05	1.22689e-05	5.76135e-05	8.5525e-05	4-hydroxybenzoyl-CoA thioesterase
EC:2.7.7.58	5.66749e-05	1.09037e-05	8.47043e-06	3.46663e-05	3.75224e-07	8.12183e-07	1.03365e-06	5.31347e-07	7.73985e-06	8.80155e-06	9.44793e-06	9.21478e-06	1.10687e-05	1.20289e-05	5.65128e-05	8.46331e-05	(2,3-dihydroxybenzoyl)adenylate synthase
EC:2.4.2.4	5.16059e-05	1.34769e-05	9.15048e-06	3.2639e-05	1.68598e-06	3.53713e-06	2.62232e-06	6.19603e-06	1.01941e-05	1.67027e-05	1.20091e-05	4.08845e-05	1.3562e-05	1.35551e-05	3.44421e-05	4.75573e-05	Thymidine phosphorylase
EC:3.1.2.20	1.05053e-05	2.101e-05	2.72464e-05	5.77036e-05	1.20206e-05	1.9929e-05	2.09027e-05	1.97698e-05	7.97732e-06	1.4567e-05	1.49342e-05	1.30954e-05	3.43515e-05	2.69018e-05	8.54576e-06	1.36613e-05	Acyl-CoA hydrolase
EC:4.4.1.25	3.93258e-05	1.851e-05	9.9049e-06	1.12876e-05	8.93122e-06	9.98658e-06	1.32078e-05	1.02248e-05	1.75924e-05	2.61744e-05	2.95282e-05	2.19501e-05	1.77527e-05	2.33866e-05	3.70747e-05	1.38571e-05	L-cysteate sulfo-lyase
EC:1.3.3.4	1.3457e-05	2.40839e-05	9.9049e-06	2.2907e-05	3.19496e-05	2.17124e-05	2.18396e-05	3.44662e-05	1.94879e-05	1.07597e-05	1.28637e-05	1.59548e-05	1.58064e-05	1.71608e-05	1.50232e-05	2.47227e-05	Protoporphyrinogen oxidase
EC:3.4.11.14	2.38342e-05	6.02652e-06	1.04112e-05	3.73175e-05	2.0657e-05	4.04471e-05	3.34214e-05	1.67391e-05	6.49808e-06	1.86533e-05	1.47777e-05	3.76059e-06	1.90834e-05	1.84754e-05	2.94041e-05	1.4161e-05	Cytosol alanyl aminopeptidase
EC:1.6.99.1	1.05502e-05	2.06624e-05	2.65818e-05	5.70537e-05	1.21611e-05	1.98259e-05	2.09027e-05	1.97698e-05	7.87166e-06	1.4309e-05	1.47233e-05	1.27487e-05	3.41179e-05	2.66607e-05	8.24898e-06	1.32899e-05	NADPH dehydrogenase
EC:1.14.14.5	4.98437e-05	9.7931e-06	6.80084e-06	2.68508e-05	1.81461e-06	3.16153e-06	2.76358e-06	5.39816e-06	7.46249e-06	9.56995e-06	9.71001e-06	3.48999e-05	1.07983e-05	9.5917e-06	5.19996e-05	5.70468e-05	Alkanesulfonate monooxygenase
EC:2.6.1.102	1.70531e-05	1.82561e-05	1.99047e-05	1.71024e-05	2.0334e-05	1.51419e-05	1.67394e-05	2.54344e-05	1.59855e-05	1.32319e-05	1.59934e-05	1.94697e-05	3.14989e-05	2.46339e-05	8.96947e-06	2.04705e-05	GDP-perosamine synthase
EC:2.7.7.47	2.16051e-05	1.71276e-05	1.5482e-05	1.64012e-05	2.00048e-05	1.04968e-05	1.06644e-05	1.86773e-05	3.02148e-05	1.54801e-05	1.43706e-05	2.06843e-05	2.00967e-05	1.43398e-05	2.25142e-05	2.91256e-05	Streptomycin 3''-adenylyltransferase
EC:2.4.1.208	1.80799e-05	1.88412e-05	1.462e-05	1.86358e-05	1.90139e-05	2.00468e-05	1.8577e-05	2.58593e-05	1.47969e-05	1.64269e-05	1.09948e-05	1.70293e-05	2.37883e-05	1.92208e-05	2.46861e-05	1.85391e-05	Diglucosyl diacylglycerol synthase (1,2-linking)
EC:4.2.1.108	5.22841e-05	1.02981e-05	7.38406e-06	3.14216e-05	2.06148e-07	7.07014e-07	6.02964e-07	4.24851e-07	7.44453e-06	7.75973e-06	8.56535e-06	8.01832e-06	9.64617e-06	1.10575e-05	5.32601e-05	7.96026e-05	Ectoine synthase
EC:5.1.1.8	5.36564e-05	1.39143e-05	8.91568e-06	2.78257e-05	1.25458e-06	3.57631e-06	1.84909e-06	2.94564e-06	9.37045e-06	1.5712e-05	1.14197e-05	1.3827e-05	1.32429e-05	1.4041e-05	4.30295e-05	5.3381e-05	4-hydroxyproline epimerase
EC:1.5.8.4	4.71037e-05	1.76822e-05	7.6581e-06	1.2519e-05	3.7073e-06	9.01443e-06	4.73757e-06	1.08195e-05	1.06452e-05	2.86181e-05	1.42062e-05	4.75541e-05	1.57424e-05	1.44704e-05	2.41382e-05	1.49106e-05	Dimethylglycine dehydrogenase
EC:2.3.1.178	5.17707e-05	1.02981e-05	7.25748e-06	3.11138e-05	2.06148e-07	7.07014e-07	6.02964e-07	4.24851e-07	7.44453e-06	7.75973e-06	8.56535e-06	8.01832e-06	9.64617e-06	1.10575e-05	5.26818e-05	7.89273e-05	Diaminobutyrate acetyltransferase
EC:2.6.1.96	5.2982e-05	1.36756e-05	8.79732e-06	2.73639e-05	1.23577e-06	3.53507e-06	1.8376e-06	2.94564e-06	9.32448e-06	1.5558e-05	1.11853e-05	1.35755e-05	1.32225e-05	1.3915e-05	4.20668e-05	5.40239e-05	4-aminobutyrate--pyruvate transaminase
EC:6.2.1.16	4.76933e-05	1.10514e-05	7.08849e-06	1.80427e-05	2.1977e-06	4.65893e-06	3.00477e-06	6.92508e-06	7.78106e-06	1.45045e-05	9.9397e-06	3.82431e-05	1.1364e-05	1.05462e-05	4.08942e-05	4.19798e-05	Acetoacetate--CoA ligase
EC:1.13.11.79	4.66283e-05	1.10183e-05	6.47679e-06	1.85281e-05	2.1463e-06	4.65893e-06	2.97606e-06	6.92508e-06	8.17332e-06	1.47277e-05	9.93344e-06	3.8306e-05	1.17029e-05	1.08315e-05	4.08568e-05	4.14774e-05	5,6-dimethylbenzimidazole synthase
EC:2.7.1.95	2.17357e-05	6.98679e-06	7.00938e-06	3.35721e-05	1.59807e-05	3.34948e-05	2.40324e-05	1.24057e-05	6.55091e-06	1.79067e-05	1.18861e-05	4.42736e-06	2.00673e-05	1.61586e-05	3.44342e-05	1.71323e-05	Kanamycin kinase
EC:1.1.3.46	5.05563e-05	9.70204e-06	7.32583e-06	3.10409e-05	3.93198e-07	9.72145e-07	7.60883e-07	6.65601e-07	7.066e-06	8.14556e-06	9.06257e-06	8.45466e-06	1.02495e-05	1.12109e-05	5.13202e-05	7.10144e-05	4-hydroxymandelate oxidase
EC:1.2.1.68	5.34775e-05	9.69376e-06	7.73468e-06	3.28989e-05	1.16331e-06	2.05181e-06	2.17211e-06	1.45866e-06	7.53461e-06	8.53574e-06	8.8375e-06	9.33186e-06	1.0623e-05	1.05804e-05	4.38925e-05	6.64708e-05	Coniferyl-aldehyde dehydrogenase
EC:5.1.3.15	5.14686e-05	9.69939e-06	8.55461e-06	3.36829e-05	1.2998e-06	2.15698e-06	2.18158e-06	1.56515e-06	7.69125e-06	8.97125e-06	8.63448e-06	9.41961e-06	1.01974e-05	9.73085e-06	4.43676e-05	6.70693e-05	Glucose-6-phosphate 1-epimerase
EC:1.1.5.2	4.58978e-05	7.48481e-06	4.72587e-06	1.97372e-05	9.06603e-07	1.64145e-06	1.98547e-06	4.27004e-06	6.11797e-06	5.55609e-06	6.23031e-06	3.2008e-05	7.11805e-06	7.06245e-06	4.31202e-05	7.81097e-05	Quinoprotein glucose dehydrogenase (PQQ, quinone)
EC:3.5.3.3	5.16216e-05	1.27815e-05	8.291e-06	2.71245e-05	1.23577e-06	3.50561e-06	1.8376e-06	2.94564e-06	8.50562e-06	1.55309e-05	1.12125e-05	1.32021e-05	1.26562e-05	1.33596e-05	3.87489e-05	4.9729e-05	Creatinase
EC:1.13.11.3	3.84371e-05	9.02587e-06	6.08661e-06	2.86144e-05	5.49354e-07	8.23083e-07	9.84841e-07	7.07689e-06	8.26947e-06	8.47844e-06	7.6844e-06	6.0218e-05	1.06686e-05	1.07309e-05	2.73056e-05	4.42548e-05	Protocatechuate 3,4-dioxygenase
EC:3.1.3.71	9.57348e-06	1.30001e-05	2.21594e-05	1.37596e-05	3.5107e-05	2.13392e-05	2.89058e-05	2.50189e-05	1.65965e-05	1.25637e-05	1.45355e-05	1.19072e-05	1.1552e-05	1.07198e-05	1.69996e-05	1.15611e-05	2-phosphosulfolactate phosphatase
EC:3.2.1.184	7.36717e-06	1.88243e-05	1.63605e-05	1.48162e-05	1.72867e-05	1.33596e-05	3.13831e-05	1.44543e-05	1.13669e-05	9.31744e-06	2.61538e-05	8.41919e-06	2.26368e-05	2.43951e-05	9.63426e-06	1.993e-05	UDP-N,N'-diacetylbacillosamine 2-epimerase (hydrolyzing)
EC:4.1.1.47	4.91652e-05	9.47853e-06	7.52646e-06	2.92171e-05	9.60527e-08	7.11433e-07	6.07271e-07	5.19168e-07	7.12544e-06	7.24738e-06	8.17808e-06	7.82123e-06	8.99892e-06	1.04953e-05	4.38651e-05	6.95969e-05	Tartronate-semialdehyde synthase
EC:2.7.7.1	3.37468e-05	1.17054e-05	7.24387e-06	1.83595e-05	1.17968e-05	1.30524e-05	7.46527e-06	1.40416e-05	1.17e-05	1.36541e-05	7.05656e-06	1.17962e-05	1.3082e-05	1.33751e-05	3.52137e-05	3.7729e-05	Nicotinamide-nucleotide adenylyltransferase
EC:1.3.1.78	8.60702e-05	1.1755e-05	5.44295e-06	2.90742e-06	1.12342e-06	1.50535e-05	6.77617e-06	1.98264e-06	7.36978e-06	1.14581e-05	2.60719e-05	2.66708e-05	7.33323e-06	2.20126e-05	1.248e-05	6.21275e-06	Arogenate dehydrogenase (NADP(+))
EC:3.3.2.1	4.68177e-05	9.01627e-06	7.7426e-06	2.9775e-05	1.78624e-07	6.94347e-07	8.61377e-07	5.31347e-07	6.60401e-06	7.74263e-06	8.14161e-06	7.98792e-06	9.59634e-06	1.06549e-05	4.17194e-05	7.00196e-05	Isochorismatase
EC:3.2.1.170	2.51026e-05	9.89707e-06	1.04587e-05	1.55547e-05	1.3744e-05	1.31407e-05	9.96613e-06	9.59116e-06	1.26306e-05	8.62914e-06	7.07669e-06	5.58914e-06	1.97083e-05	3.00011e-05	4.30332e-05	2.52332e-05	Mannosylglycerate hydrolase
EC:1.14.13.1	4.05718e-05	6.74805e-06	4.40404e-06	1.92293e-05	9.83838e-07	1.78433e-06	1.76582e-06	4.41647e-06	5.85171e-06	5.64433e-06	6.08063e-06	3.16812e-05	7.79758e-06	7.06683e-06	3.76692e-05	7.00642e-05	Salicylate 1-monooxygenase
EC:1.13.11.11	4.66925e-05	9.03978e-06	7.31539e-06	3.18424e-05	3.57164e-06	2.08864e-06	1.9783e-06	1.60027e-06	1.24724e-05	9.14122e-06	8.5795e-06	1.02416e-05	1.11154e-05	9.706e-06	4.01415e-05	4.8514e-05	Tryptophan 2,3-dioxygenase
EC:2.7.1.58	3.74473e-05	8.26428e-06	5.72775e-06	2.39195e-05	3.89603e-06	4.81771e-06	3.34214e-06	1.19768e-05	8.89445e-06	7.07089e-06	6.96321e-06	3.51714e-05	9.8288e-06	8.35309e-06	3.55546e-05	4.1015e-05	2-dehydro-3-deoxygalactonokinase
EC:3.6.1.63	3.10266e-05	1.09616e-05	6.42933e-06	1.79131e-05	5.94319e-06	5.73624e-06	4.13892e-06	1.06145e-05	9.36252e-06	1.35341e-05	8.217e-06	3.86223e-05	1.37907e-05	1.53159e-05	2.69419e-05	3.1685e-05	Alpha-D-ribose 1-methylphosphonate 5-triphosphate diphosphatase
EC:3.2.1.64	1.69419e-05	5.79473e-06	6.13914e-06	3.1058e-05	1.59807e-05	3.34948e-05	2.40324e-05	1.24057e-05	5.78488e-06	1.70514e-05	1.1022e-05	3.62724e-06	1.88286e-05	1.49674e-05	2.78517e-05	1.19123e-05	2,6-beta-fructan 6-levanbiohydrolase
EC:2.4.1.58	3.82477e-06	2.15233e-06	1.34713e-06	1.75273e-05	9.23623e-06	0.000120209	3.97669e-05	1.44854e-05	2.70569e-06	1.63104e-05	7.30149e-06	3.63497e-06	2.28519e-06	1.69143e-06	7.85784e-06	6.55256e-06	Lipopolysaccharide glucosyltransferase I
EC:2.3.1.37	3.7606e-05	1.04222e-05	6.45559e-06	1.58796e-05	3.99518e-06	1.12165e-05	4.27099e-06	7.39241e-06	9.56882e-06	1.91489e-05	1.00899e-05	3.8146e-05	1.09361e-05	1.10794e-05	2.96628e-05	2.24469e-05	5-aminolevulinate synthase
EC:4.2.1.84	3.35245e-05	1.27815e-05	5.56953e-06	7.38826e-06	2.47153e-06	6.06854e-06	3.15838e-06	1.1556e-05	8.61128e-06	2.05268e-05	1.06138e-05	6.73706e-05	1.22881e-05	1.17517e-05	2.12464e-05	1.00484e-05	Nitrile hydratase
EC:1.4.3.4	3.9015e-05	1.54249e-05	1.20621e-05	1.41242e-05	6.21169e-06	1.01457e-05	7.35702e-06	9.98401e-06	9.3995e-06	2.29116e-05	1.27548e-05	1.89096e-05	1.41002e-05	1.14723e-05	2.53761e-05	1.85059e-05	Monoamine oxidase
EC:4.2.1.22	1.8181e-05	1.20931e-05	1.64735e-05	2.44965e-05	2.82822e-05	1.09263e-05	2.36227e-05	1.94582e-05	1.4715e-05	7.81512e-06	1.20592e-05	1.09732e-05	9.81238e-06	8.33555e-06	1.83891e-05	1.61067e-05	Cystathionine beta-synthase
EC:3.2.1.136	1.66426e-05	1.40948e-05	1.44589e-05	6.79514e-06	3.98815e-06	2.40827e-06	9.58282e-06	1.0817e-05	1.39471e-05	1.18746e-05	1.81796e-05	2.3497e-05	2.11786e-05	1.60783e-05	1.61936e-05	3.73484e-05	Glucuronoarabinoxylan endo-1,4-beta-xylanase
EC:5.3.99.11	1.28579e-05	1.00663e-05	1.63921e-05	1.47628e-05	1.30177e-05	1.56397e-05	2.06845e-05	2.26729e-05	1.38018e-05	2.11377e-05	1.36347e-05	2.5724e-05	1.06459e-05	9.15291e-06	1.02086e-05	8.74107e-06	2-keto-myo-inositol isomerase
EC:3.5.3.4	4.52979e-05	9.05634e-06	6.75622e-06	2.63754e-05	1.40428e-08	6.30421e-07	4.42173e-07	4.24851e-07	6.26035e-06	6.77439e-06	7.6678e-06	6.98776e-06	8.14725e-06	9.74488e-06	3.90913e-05	6.35889e-05	Allantoicase
EC:4.2.1.68	3.85899e-05	8.34441e-06	6.70875e-06	2.33732e-05	0	5.00802e-07	2.58413e-07	3.68205e-06	6.83276e-06	6.5436e-06	7.40246e-06	3.24531e-05	8.31487e-06	9.59433e-06	3.249e-05	4.81442e-05	L-fuconate dehydratase
EC:1.14.13.2	3.98954e-05	6.91361e-06	5.17935e-06	2.12166e-05	1.05405e-06	1.64882e-06	1.71988e-06	4.41647e-06	5.74605e-06	6.36386e-06	7.08078e-06	3.27161e-05	8.27183e-06	7.05368e-06	3.68854e-05	4.28658e-05	4-hydroxybenzoate 3-monooxygenase
EC:1.2.1.39	4.31901e-05	8.41759e-06	6.90084e-06	2.63573e-05	8.42568e-08	6.62826e-07	4.16332e-07	5.38145e-07	6.34144e-06	7.24955e-06	7.81367e-06	7.30595e-06	8.53345e-06	9.76506e-06	4.04538e-05	5.56292e-05	Phenylacetaldehyde dehydrogenase
EC:1.1.1.380	6.058e-05	1.19481e-05	2.16243e-05	4.304e-06	4.2457e-06	9.69199e-06	4.39302e-06	8.44973e-06	9.39501e-06	1.75808e-05	1.08226e-05	1.09884e-05	1.62614e-05	8.48757e-06	1.00564e-05	1.50727e-05	L-gulonate 5-dehydrogenase
EC:3.1.4.3	4.37171e-05	6.60633e-06	5.42934e-06	1.98994e-05	2.73273e-06	3.87827e-06	3.2517e-06	2.8111e-06	5.61239e-06	8.08854e-06	7.08568e-06	6.81787e-06	8.68917e-06	7.14138e-06	4.35108e-05	4.82374e-05	Phospholipase C
EC:2.7.4.23	3.34652e-05	9.30601e-06	4.87872e-06	1.49202e-05	1.43545e-06	3.32061e-06	2.0429e-06	5.94112e-06	6.45688e-06	1.2448e-05	7.61827e-06	3.60086e-05	8.96325e-06	8.62145e-06	2.59526e-05	3.9451e-05	Ribose 1,5-bisphosphate phosphokinase
EC:2.1.1.242	3.67365e-05	1.04057e-05	6.36572e-06	1.68541e-05	4.37517e-06	5.23544e-06	3.34932e-06	7.69717e-06	8.6509e-06	1.34695e-05	8.20584e-06	1.34869e-05	1.1082e-05	1.00355e-05	2.72685e-05	3.84548e-05	16S rRNA (guanine(1516)-N(2))-methyltransferase
EC:4.7.1.1	2.75997e-05	1.01007e-05	5.73313e-06	1.4219e-05	4.22997e-06	4.94085e-06	3.47853e-06	8.22116e-06	7.738e-06	1.28146e-05	7.61827e-06	3.68887e-05	1.24883e-05	1.41611e-05	2.43089e-05	2.42702e-05	Alpha-D-ribose 1-methylphosphonate 5-phosphate C-P-lyase
EC:3.5.1.68	4.15077e-05	6.55633e-06	4.76258e-06	1.72051e-05	1.74131e-06	3.00481e-06	2.61284e-06	2.1809e-06	5.1245e-06	6.62506e-06	7.13031e-06	6.50769e-06	8.23927e-06	6.46054e-06	4.7911e-05	5.1971e-05	N-formylglutamate deformylase
EC:1.14.11.17	4.00507e-05	6.45831e-06	5.43251e-06	2.01775e-05	1.28098e-06	2.22474e-06	1.97973e-06	1.49434e-06	5.37386e-06	6.94979e-06	6.48205e-06	7.36409e-06	9.19684e-06	7.84531e-06	4.6187e-05	5.15577e-05	Taurine dioxygenase
EC:1.3.99.26	5.81288e-06	9.35766e-06	1.59333e-05	1.33023e-05	3.08801e-05	1.88611e-05	2.79187e-05	2.21758e-05	1.38362e-05	8.03967e-06	1.24808e-05	1.00869e-05	8.33129e-06	6.93411e-06	1.34875e-05	5.04448e-06	All-trans-zeta-carotene desaturase
EC:1.3.99.29	5.81288e-06	9.35766e-06	1.59333e-05	1.33023e-05	3.08801e-05	1.88611e-05	2.79187e-05	2.21758e-05	1.38362e-05	8.03967e-06	1.24808e-05	1.00869e-05	8.33129e-06	6.93411e-06	1.34875e-05	5.04448e-06	Phytoene desaturase (zeta-carotene-forming)
EC:1.3.99.28	5.81288e-06	9.35766e-06	1.59333e-05	1.33023e-05	3.08801e-05	1.88611e-05	2.79187e-05	2.21758e-05	1.38362e-05	8.03967e-06	1.24808e-05	1.00869e-05	8.33129e-06	6.93411e-06	1.34875e-05	5.04448e-06	Phytoene desaturase (neurosporene-forming)
EC:1.3.99.31	5.81288e-06	9.35766e-06	1.59333e-05	1.33023e-05	3.08801e-05	1.88611e-05	2.79187e-05	2.21758e-05	1.38362e-05	8.03967e-06	1.24808e-05	1.00869e-05	8.33129e-06	6.93411e-06	1.34875e-05	5.04448e-06	Phytoene desaturase (lycopene-forming)
EC:1.6.1.1	3.3715e-05	9.15435e-06	4.55625e-06	1.28545e-05	1.45427e-06	3.32061e-06	2.07161e-06	5.94112e-06	5.95842e-06	1.22748e-05	7.4128e-06	3.59419e-05	8.07052e-06	7.86607e-06	2.46051e-05	3.39419e-05	NAD(P)(+) transhydrogenase (Si-specific)
EC:2.7.8.14	1.70359e-05	9.27157e-06	1.21833e-05	1.30492e-05	1.51943e-05	1.27704e-05	9.34594e-06	9.65121e-06	1.66811e-05	1.05553e-05	7.15072e-06	6.67438e-06	1.30951e-05	2.23195e-05	2.1665e-05	1.67339e-05	CDP-ribitol ribitolphosphotransferase
EC:4.4.1.1	3.35034e-05	1.30828e-05	5.87807e-06	2.12412e-05	5.23094e-06	6.59586e-06	4.75193e-06	5.46501e-06	8.956e-06	1.41488e-05	8.56862e-06	1.17938e-05	1.39869e-05	1.50127e-05	2.52257e-05	1.89651e-05	Cystathionine gamma-lyase
EC:1.8.5.2	1.10343e-05	1.46226e-05	1.22125e-05	1.31648e-05	1.50671e-05	1.21651e-05	1.13716e-05	6.69707e-06	1.91408e-05	1.28719e-05	1.21188e-05	8.02526e-06	1.01909e-05	1.20768e-05	2.75352e-05	1.56783e-05	Thiosulfate dehydrogenase (quinone)
EC:4.2.99.21	4.00998e-05	9.51992e-06	5.15814e-06	1.52417e-05	2.10642e-06	4.54846e-06	3.09809e-06	3.61124e-06	5.79809e-06	1.33723e-05	9.02855e-06	1.10684e-05	1.02425e-05	9.26254e-06	3.24976e-05	3.41391e-05	Isochorismate lyase
EC:1.14.13.129	5.18526e-06	9.3378e-06	1.57909e-05	1.19033e-05	3.01639e-05	1.16068e-05	2.75641e-05	2.0846e-05	1.3815e-05	5.51183e-06	1.24644e-05	1.00016e-05	8.2959e-06	6.75287e-06	1.26474e-05	3.91673e-06	Beta-carotene 3-hydroxylase
EC:1.13.11.8	4.02196e-05	6.2252e-06	4.46195e-06	1.71927e-05	1.74131e-06	3.00481e-06	2.61284e-06	2.1809e-06	4.69711e-06	6.01278e-06	6.66031e-06	6.23138e-06	7.45668e-06	5.78554e-06	4.16019e-05	4.56035e-05	Protocatechuate 4,5-dioxygenase
EC:4.1.1.9	3.7884e-05	9.12256e-06	4.81543e-06	1.39327e-05	2.11119e-06	4.53668e-06	2.88561e-06	3.61124e-06	5.88182e-06	1.30647e-05	8.05561e-06	1.07217e-05	9.82002e-06	8.59953e-06	3.31786e-05	3.25675e-05	Malonyl-CoA decarboxylase
EC:1.1.1.215	3.79399e-05	7.82421e-06	5.30593e-06	2.59817e-05	1.27396e-06	1.98759e-06	1.89216e-06	1.50851e-06	6.26061e-06	7.32178e-06	7.03261e-06	7.53451e-06	8.68323e-06	7.65413e-06	3.07233e-05	4.2828e-05	Gluconate 2-dehydrogenase
EC:4.2.1.5	5.93481e-05	1.02981e-05	2.08857e-05	3.4889e-06	3.00516e-06	4.53668e-06	3.50293e-06	5.46642e-06	9.13958e-06	1.14581e-05	1.026e-05	9.22811e-06	1.52894e-05	7.7468e-06	8.61425e-06	1.32359e-05	Arabinonate dehydratase
EC:5.5.1.2	3.15428e-05	5.7891e-06	4.05595e-06	1.74267e-05	1.05714e-06	2.28866e-06	1.50885e-06	5.71737e-06	5.86782e-06	5.54821e-06	5.50721e-06	3.11187e-05	6.96431e-06	6.10857e-06	2.96963e-05	3.64707e-05	3-carboxy-cis,cis-muconate cycloisomerase
EC:2.1.1.245	1.22444e-05	5.39738e-06	1.12656e-05	6.05426e-06	8.45376e-06	3.88416e-05	6.30241e-06	8.4687e-06	6.77544e-06	3.36412e-05	5.63349e-06	4.98745e-06	1.19059e-05	8.34608e-06	1.75177e-05	1.19393e-05	Co-methyltransferase
EC:3.1.3.37	3.32678e-05	9.40402e-06	5.69611e-06	1.45713e-05	3.96007e-06	1.11355e-05	4.19203e-06	4.07857e-06	8.18864e-06	1.80831e-05	9.00814e-06	1.14951e-05	9.85315e-06	9.85159e-06	2.46861e-05	1.78549e-05	Sedoheptulose-bisphosphatase
EC:1.4.1.9	3.39134e-05	8.99011e-06	4.86543e-06	1.18896e-05	4.11454e-06	3.50267e-06	2.29413e-06	2.83234e-06	1.09226e-05	1.27071e-05	7.92634e-06	1.13218e-05	8.5578e-06	8.63402e-06	2.51503e-05	3.35448e-05	Leucine dehydrogenase
EC:1.2.1.60	3.60026e-05	7.63944e-06	6.07807e-06	2.25434e-05	5.61712e-08	5.00802e-07	2.58413e-07	4.24851e-07	5.74711e-06	6.1499e-06	6.7659e-06	6.11376e-06	7.58494e-06	8.77697e-06	3.18584e-05	4.63574e-05	5-carboxymethyl-2-hydroxymuconic-semialdehyde dehydrogenase
EC:3.5.99.3	5.82957e-05	9.8676e-06	2.06326e-05	2.63378e-06	2.83664e-06	3.88858e-06	3.27323e-06	4.4751e-06	8.61128e-06	1.14581e-05	1.01239e-05	9.22811e-06	1.50345e-05	7.5714e-06	7.60976e-06	1.25606e-05	Hydroxydechloroatrazine ethylaminohydrolase
EC:1.13.11.15	3.55663e-05	7.63944e-06	6.07807e-06	2.26802e-05	0	5.00802e-07	2.58413e-07	4.24851e-07	5.72069e-06	6.1499e-06	6.68426e-06	6.09242e-06	7.58494e-06	8.68343e-06	3.19497e-05	4.65195e-05	3,4-dihydroxyphenylacetate 2,3-dioxygenase
EC:2.1.1.173	3.20518e-05	7.75666e-06	6.47648e-06	2.52685e-05	2.0862e-06	3.12913e-06	2.58844e-06	2.13162e-06	6.15469e-06	7.46894e-06	6.13751e-06	6.91255e-06	9.28404e-06	9.34848e-06	2.24135e-05	4.26281e-05	23S rRNA (guanine(2445)-N(2))-methyltransferase
EC:2.1.1.264	3.20518e-05	7.75666e-06	6.47648e-06	2.52685e-05	2.0862e-06	3.12913e-06	2.58844e-06	2.13162e-06	6.15469e-06	7.46894e-06	6.13751e-06	6.91255e-06	9.28404e-06	9.34848e-06	2.24135e-05	4.26281e-05	23S rRNA (guanine(2069)-N(7))-methyltransferase
EC:1.1.1.4	1.8144e-05	8.77488e-06	7.01476e-06	7.92972e-06	6.98404e-06	1.1489e-06	7.75239e-06	3.11558e-06	1.55893e-05	8.17733e-06	2.13501e-05	9.30813e-06	7.96548e-06	1.59663e-05	2.22662e-05	2.82388e-05	(R,R)-butanediol dehydrogenase
EC:1.1.1.303	1.8144e-05	8.77488e-06	7.01476e-06	7.92972e-06	6.98404e-06	1.1489e-06	7.75239e-06	3.11558e-06	1.55893e-05	8.17733e-06	2.13501e-05	9.30813e-06	7.96548e-06	1.59663e-05	2.22662e-05	2.82388e-05	Diacetyl reductase ((R)-acetoin forming)
EC:1.5.1.28	1.24069e-05	1.36425e-05	6.84324e-06	9.45765e-06	1.29404e-05	1.34627e-05	9.3603e-06	1.49335e-05	1.40858e-05	1.32908e-05	6.83094e-06	1.12684e-05	1.5169e-05	1.1284e-05	1.38193e-05	9.98767e-06	Opine dehydrogenase
EC:2.5.1.46	5.59597e-06	9.10601e-06	1.58858e-05	8.89327e-06	2.86754e-05	1.10766e-05	2.3573e-05	1.89484e-05	1.22565e-05	5.51183e-06	9.8518e-06	8.21462e-06	6.82359e-06	6.2559e-06	1.27692e-05	3.91673e-06	Deoxyhypusine synthase
EC:3.1.1.17	2.75776e-05	4.82618e-06	3.76576e-06	1.27783e-05	7.09161e-07	1.28883e-06	1.22746e-06	4.16354e-06	4.779e-06	4.83982e-06	4.97353e-06	3.05715e-05	6.70807e-06	6.8698e-06	3.30264e-05	3.4125e-05	Gluconolactonase
EC:1.2.1.76	9.52778e-06	1.23732e-05	9.48276e-06	1.00162e-05	1.38695e-05	1.51024e-05	7.92467e-06	1.36284e-05	1.19132e-05	1.47296e-05	7.97397e-06	1.21976e-05	1.29297e-05	1.36668e-05	1.18003e-05	8.32401e-06	Succinate-semialdehyde dehydrogenase (acetylating)
EC:1.5.1.1	3.45256e-05	7.25169e-06	5.91762e-06	2.15833e-05	0	5.00802e-07	2.58413e-07	4.24851e-07	5.41507e-06	5.7562e-06	6.44993e-06	5.86759e-06	7.0501e-06	8.21453e-06	3.0439e-05	4.38944e-05	(NAD(P)H)
EC:1.1.1.108	2.47193e-05	9.37919e-06	4.63347e-06	8.16402e-06	3.62782e-06	3.33328e-06	1.72706e-06	5.955e-06	1.0795e-05	1.25827e-05	7.33442e-06	3.5919e-05	8.6804e-06	8.33204e-06	1.73122e-05	1.5242e-05	Carnitine 3-dehydrogenase
EC:1.1.1.90	1.23427e-05	3.95697e-06	9.16662e-06	1.79004e-05	1.36684e-05	2.13577e-05	2.09315e-05	1.13435e-05	5.24786e-06	8.73394e-06	8.81763e-06	1.76028e-06	5.61544e-06	1.52939e-05	1.59312e-05	1.02826e-05	Aryl-alcohol dehydrogenase
EC:3.1.3.23	1.50234e-05	5.27453e-06	7.59165e-06	1.38742e-05	4.00444e-06	2.8313e-06	2.23183e-06	5.24776e-06	7.72321e-06	6.69185e-06	5.63376e-06	3.151e-05	7.17269e-06	1.08715e-05	2.61648e-05	2.4898e-05	Sugar-phosphatase
EC:5.3.3.4	3.40502e-05	5.02486e-06	3.34393e-06	1.49708e-05	9.24578e-07	1.71304e-06	1.56914e-06	1.1471e-06	3.69598e-06	4.58649e-06	4.88508e-06	4.77542e-06	5.68623e-06	5.04916e-06	3.36391e-05	4.94797e-05	Muconolactone Delta-isomerase
EC:1.13.11.2	3.20526e-05	6.29142e-06	4.41448e-06	1.38985e-05	1.13747e-06	4.02409e-07	1.06236e-06	3.66788e-06	5.68371e-06	4.12709e-06	4.62654e-06	3.04261e-05	5.75248e-06	5.44322e-06	1.97549e-05	3.27609e-05	Catechol 2,3-dioxygenase
EC:2.7.7.15	8.09747e-06	1.16646e-05	1.08675e-05	1.25648e-05	1.22818e-05	8.3684e-06	9.45878e-06	6.04224e-06	1.2909e-05	9.69376e-06	9.83275e-06	6.87174e-06	9.69091e-06	1.05248e-05	2.44724e-05	1.3587e-05	Choline-phosphate cytidylyltransferase
EC:3.5.1.54	3.26261e-05	7.88911e-06	3.87652e-06	1.04581e-05	1.48152e-06	3.52771e-06	2.16062e-06	2.81818e-06	4.80092e-06	1.09218e-05	6.22541e-06	9.26145e-06	6.88729e-06	6.35822e-06	2.3362e-05	3.5568e-05	Allophanate hydrolase
EC:2.3.1.109	3.17651e-05	8.4368e-06	5.49864e-06	1.46099e-05	1.5082e-06	3.35449e-06	1.98978e-06	2.74057e-06	5.08462e-06	1.24057e-05	6.98389e-06	1.04091e-05	7.99322e-06	7.23054e-06	2.5384e-05	2.2582e-05	Arginine N-succinyltransferase
EC:2.1.1.200	3.0841e-05	6.48182e-06	5.13694e-06	2.38261e-05	7.84992e-07	8.90249e-07	9.23109e-07	5.59671e-07	5.69692e-06	6.06166e-06	5.17138e-06	6.19244e-06	6.36292e-06	6.34243e-06	2.17895e-05	4.12821e-05	tRNA (cytidine(32)/uridine(32)-2'-O)-methyltransferase
EC:1.17.2.1	3.37052e-05	5.3146e-06	3.68697e-06	1.52277e-05	1.36243e-06	2.38028e-06	1.97542e-06	1.69941e-06	4.21345e-06	5.37634e-06	5.21846e-06	4.72074e-06	6.71713e-06	5.4362e-06	3.54386e-05	3.5074e-05	Nicotinate dehydrogenase (cytochrome)
EC:2.4.1.180	7.97246e-06	9.75502e-06	1.04109e-05	1.47454e-05	9.42721e-06	8.95964e-06	1.41676e-05	6.50278e-06	8.87437e-06	9.07497e-06	1.35963e-05	5.95933e-06	8.27636e-06	9.38561e-06	1.6901e-05	1.63174e-05	Lipopolysaccharide N-acetylmannosaminouronosyltransferase
EC:2.6.1.22	2.08501e-05	6.69275e-06	4.72081e-06	1.38742e-05	3.87918e-06	1.2802e-05	2.35443e-06	6.59964e-06	5.40873e-06	9.13525e-06	5.50585e-06	7.13285e-06	6.9023e-06	5.49642e-06	3.08472e-05	2.62834e-05	(S)-3-amino-2-methylpropionate transaminase
EC:2.1.1.184	1.35107e-05	1.09603e-05	8.06949e-06	5.78063e-06	1.1824e-05	7.86554e-06	9.01575e-06	7.10918e-06	1.57962e-05	1.08608e-05	1.29543e-05	9.54816e-06	1.444e-05	1.0407e-05	8.31503e-06	1.0143e-05	23S rRNA (adenine(2085)-N(6))-dimethyltransferase
EC:5.4.99.16	1.93569e-05	7.57454e-06	4.54107e-06	1.01879e-05	3.92496e-06	6.97146e-06	6.23005e-06	5.83463e-06	7.54808e-06	9.1252e-06	7.86511e-06	7.8639e-06	8.15914e-06	6.27783e-06	2.42362e-05	3.10057e-05	Maltose alpha-D-glucosyltransferase
EC:1.14.11.1	3.06341e-05	1.12583e-05	4.74676e-06	7.44298e-06	2.47153e-06	6.08032e-06	3.16987e-06	5.04157e-06	6.41884e-06	1.88706e-05	9.00814e-06	1.44556e-05	1.02495e-05	9.43063e-06	1.72285e-05	7.63358e-06	Gamma-butyrobetaine dioxygenase
EC:1.2.1.4	2.54889e-05	4.64406e-06	3.4626e-06	1.23004e-05	7.56064e-07	1.3124e-06	1.07816e-06	4.16354e-06	4.14953e-06	4.3557e-06	4.33398e-06	3.0006e-05	5.30173e-06	4.89861e-06	2.69197e-05	2.94822e-05	Aldehyde dehydrogenase (NADP(+))
EC:3.2.1.96	1.39042e-05	4.00664e-06	9.56472e-06	1.47252e-05	1.41762e-05	1.77048e-05	1.77444e-05	8.30584e-06	9.3575e-06	8.40351e-06	9.00814e-06	2.5204e-06	4.04177e-06	1.15179e-05	1.22365e-05	7.50257e-06	Mannosyl-glycoprotein endo-beta-N-acetylglucosaminidase
EC:2.7.1.59	2.20723e-05	6.21824e-06	5.10245e-06	2.11526e-05	4.97677e-07	5.49115e-07	7.17814e-07	3.74407e-06	5.73046e-06	5.454e-06	4.87011e-06	3.1386e-05	6.72845e-06	6.51432e-06	1.33512e-05	2.7093e-05	N-acetylglucosamine kinase
EC:3.5.3.26	2.50769e-05	1.11451e-05	4.82334e-06	9.5801e-06	3.68399e-06	5.14795e-06	3.00764e-06	4.76542e-06	8.29007e-06	1.29175e-05	6.91721e-06	1.05016e-05	9.37408e-06	8.07099e-06	1.91589e-05	1.60046e-05	(S)-ureidoglycine aminohydrolase
EC:4.2.1.149	2.05026e-05	7.51494e-06	3.56545e-06	7.64513e-06	2.38334e-06	4.8186e-06	2.21115e-06	6.7152e-06	5.75424e-06	1.27082e-05	6.77025e-06	3.50863e-05	8.56686e-06	7.33461e-06	1.19266e-05	1.14298e-05	Crotonobetainyl-CoA hydratase
EC:1.14.13.172	3.2087e-05	4.70201e-06	3.54425e-06	1.38872e-05	1.34811e-06	2.2978e-06	1.95245e-06	1.69941e-06	3.64527e-06	4.77873e-06	5.00754e-06	4.42736e-06	5.77598e-06	4.61884e-06	3.38482e-05	3.21442e-05	Salicylate 5-hydroxylase
EC:4.2.1.42	2.71356e-05	5.35731e-06	3.73412e-06	1.40223e-05	1.49865e-06	4.16756e-06	1.77731e-06	2.64626e-06	3.81327e-06	7.2281e-06	4.46134e-06	5.07706e-06	5.6364e-06	4.85768e-06	2.89941e-05	3.40418e-05	Galactarate dehydratase
EC:1.13.11.1	3.25057e-05	4.34605e-06	2.68477e-06	1.35455e-05	7.32753e-07	1.35953e-06	1.23895e-06	9.0635e-07	3.02689e-06	4.12953e-06	4.23192e-06	4.08197e-06	5.05852e-06	4.79103e-06	2.92559e-05	4.14212e-05	Catechol 1,2-dioxygenase
EC:5.1.1.4	9.15763e-06	8.74177e-06	5.44295e-06	8.10656e-06	1.32424e-05	8.80086e-06	6.89819e-06	9.05642e-06	1.27584e-05	7.83332e-06	4.68097e-06	6.18764e-06	1.02141e-05	1.79492e-05	1.39411e-05	9.67704e-06	Proline racemase
EC:5.5.1.1	2.96479e-05	4.39572e-06	2.7585e-06	1.3175e-05	7.27979e-07	1.35953e-06	1.23895e-06	9.0635e-07	3.18089e-06	3.98915e-06	4.06863e-06	3.89528e-06	4.86513e-06	4.47911e-06	2.92863e-05	4.21054e-05	Muconate cycloisomerase
EC:2.6.1.82	8.30514e-06	9.41362e-06	6.47679e-06	1.20008e-05	1.07248e-05	1.05042e-05	5.77123e-06	7.56972e-06	1.06106e-05	9.088e-06	5.94455e-06	7.75748e-06	1.17097e-05	8.04117e-06	1.69046e-05	1.13221e-05	Putrescine aminotransferase
EC:5.4.99.15	2.82874e-05	4.2136e-06	3.05375e-06	1.32948e-05	7.09161e-07	1.35953e-06	1.43994e-06	9.0635e-07	3.47146e-06	3.91666e-06	4.00059e-06	3.90061e-06	4.56331e-06	4.21981e-06	3.00814e-05	4.08875e-05	(1->4)-alpha-D-glucan 1-alpha-D-glucosylmutase
EC:3.2.1.141	2.82874e-05	4.2136e-06	3.05375e-06	1.32948e-05	7.09161e-07	1.35953e-06	1.43994e-06	9.0635e-07	3.47146e-06	3.91666e-06	4.00059e-06	3.90061e-06	4.56331e-06	4.21981e-06	2.95944e-05	4.05498e-05	4-alpha-D-((1->4)-alpha-D-glucano)trehalose trehalohydrolase
EC:4.2.1.104	2.76041e-05	4.753e-06	3.68665e-06	1.31415e-05	8.17572e-07	1.4647e-06	1.3538e-06	9.75176e-07	3.46327e-06	4.00382e-06	4.18919e-06	4.11024e-06	4.80114e-06	4.23647e-06	2.86517e-05	4.01128e-05	Cyanase
EC:2.4.1.287	5.03124e-06	1.48014e-05	1.21517e-05	7.31985e-06	9.60527e-06	5.92125e-06	1.92374e-05	8.24212e-06	6.44525e-06	4.56152e-06	1.68732e-05	5.38218e-06	6.65371e-06	1.26346e-05	4.20576e-06	9.73781e-06	galactofuranosyltransferase
EC:1.3.1.43	1.99966e-05	7.25169e-06	3.25944e-06	6.05426e-06	1.23577e-06	3.03427e-06	1.75147e-06	5.77798e-06	4.80752e-06	1.08608e-05	6.36829e-06	3.44321e-05	7.36155e-06	7.60063e-06	1.27844e-05	1.07508e-05	Arogenate dehydrogenase
EC:3.1.21.7	2.67049e-05	5.26758e-06	5.03916e-06	2.05684e-05	4.57233e-07	6.13335e-07	8.25486e-07	5.12371e-07	4.71983e-06	5.07197e-06	4.20579e-06	5.48193e-06	5.57184e-06	5.64288e-06	1.77721e-05	3.72111e-05	Deoxyribonuclease V
EC:1.3.8.12	2.80569e-05	7.28481e-06	4.30373e-06	1.27926e-05	1.29194e-06	3.03427e-06	1.86632e-06	2.52078e-06	4.99243e-06	1.15395e-05	6.44993e-06	9.76153e-06	8.49409e-06	7.10367e-06	2.03942e-05	1.40732e-05	(2S)-methylsuccinyl-CoA dehydrogenase
EC:1.1.1.308	9.69464e-06	7.26262e-06	6.51888e-06	5.74642e-06	4.69956e-06	1.93457e-06	7.93443e-06	3.48378e-06	8.83158e-06	7.49392e-06	1.98035e-05	7.51211e-06	6.62539e-06	1.57663e-05	1.62965e-05	1.13901e-05	Sulfopropanediol 3-dehydrogenase
EC:1.1.1.136	8.93225e-06	6.71891e-06	5.37966e-06	8.54814e-06	8.83994e-06	1.34112e-05	7.18561e-06	7.58586e-06	6.56148e-06	1.07815e-05	5.44543e-06	6.81227e-06	8.99666e-06	6.16323e-06	1.97622e-05	1.10746e-05	UDP-N-acetylglucosamine 6-dehydrogenase
EC:1.14.12.10	2.62192e-05	4.25499e-06	2.05187e-06	1.28494e-05	1.07849e-07	3.38778e-07	5.0247e-07	1.13294e-07	2.63727e-06	3.29461e-06	3.34063e-06	3.57656e-06	3.89058e-06	4.32622e-06	2.3484e-05	4.80972e-05	Benzoate 1,2-dioxygenase
EC:2.1.1.196	7.08892e-06	3.15863e-06	6.06003e-06	1.31603e-05	1.00226e-05	2.49464e-05	9.80103e-06	7.28988e-06	4.53439e-06	1.2892e-05	5.6343e-06	2.7487e-06	4.87901e-06	8.2955e-06	1.1681e-05	9.42447e-06	Cobalt-precorrin-6B (C(15))-methyltransferase (decarboxylating)
EC:4.1.3.24	2.73895e-05	7.35103e-06	4.08221e-06	1.12876e-05	1.29194e-06	3.03427e-06	1.86632e-06	2.52078e-06	4.75469e-06	1.11594e-05	6.36829e-06	9.54816e-06	7.44649e-06	6.63593e-06	1.98463e-05	1.26956e-05	Malyl-CoA lyase
EC:4.2.1.148	2.73895e-05	7.35103e-06	4.08221e-06	1.12876e-05	1.29194e-06	3.03427e-06	1.86632e-06	2.52078e-06	4.75469e-06	1.11594e-05	6.36829e-06	9.54816e-06	7.44649e-06	6.63593e-06	1.98463e-05	1.26956e-05	2-methylfumaryl-CoA hydratase
EC:1.2.1.71	2.52373e-05	7.46825e-06	4.79707e-06	1.09562e-05	1.45427e-06	3.23223e-06	1.89934e-06	2.68393e-06	4.52356e-06	1.13367e-05	6.07954e-06	9.21184e-06	7.11012e-06	6.29712e-06	1.86119e-05	1.5936e-05	Succinylglutamate-semialdehyde dehydrogenase
EC:1.3.1.85	2.72868e-05	7.35103e-06	3.95563e-06	1.1185e-05	1.29194e-06	3.03427e-06	1.86632e-06	2.52078e-06	4.67545e-06	1.1078e-05	6.28665e-06	9.38814e-06	7.64468e-06	6.57747e-06	1.99071e-05	1.25065e-05	Crotonyl-CoA carboxylase/reductase
EC:5.3.3.8	2.67254e-05	3.89903e-06	3.32779e-06	1.25272e-05	2.18506e-07	4.04177e-07	6.64696e-07	1.63143e-07	2.61508e-06	2.77166e-06	2.95336e-06	3.41867e-06	3.1683e-06	3.61878e-06	2.28092e-05	4.57075e-05	Dodecenoyl-CoA isomerase
EC:1.13.11.54	2.48862e-05	4.92552e-06	3.43887e-06	1.93832e-05	3.20737e-07	5.49409e-07	6.35983e-07	3.68205e-07	4.38277e-06	4.53219e-06	4.10945e-06	5.07413e-06	5.03501e-06	5.27718e-06	1.75825e-05	3.40221e-05	Acireductone dioxygenase (Fe(2+)-requiring)
EC:1.13.11.53	2.48862e-05	4.92552e-06	3.43887e-06	1.93832e-05	3.20737e-07	5.49409e-07	6.35983e-07	3.68205e-07	4.38277e-06	4.53219e-06	4.10945e-06	5.07413e-06	5.03501e-06	5.27718e-06	1.75825e-05	3.40221e-05	Acireductone dioxygenase (Ni(2+)-requiring)
EC:4.2.1.41	2.61291e-05	3.76658e-06	3.11704e-06	1.1539e-05	9.0576e-07	1.62466e-06	1.39687e-06	1.1471e-06	3.13678e-06	3.45508e-06	3.88493e-06	3.84727e-06	4.53726e-06	3.83247e-06	2.78669e-05	3.343e-05	5-dehydro-4-deoxyglucarate dehydratase
EC:2.7.1.144	1.28967e-05	6.054e-06	4.47777e-06	5.6096e-06	1.1164e-05	8.12566e-06	3.30912e-06	8.97853e-06	1.39912e-05	7.92373e-06	2.93023e-06	7.85456e-06	9.05329e-06	1.25168e-05	1.06132e-05	7.40344e-06	Tagatose-6-phosphate kinase
EC:2.6.1.84	1.79597e-05	6.88745e-06	3.21197e-06	5.74984e-06	1.23577e-06	3.04605e-06	1.59068e-06	5.77798e-06	4.56979e-06	1.0277e-05	5.54504e-06	3.37386e-05	6.27855e-06	5.94457e-06	1.00829e-05	8.34264e-06	Arginine--pyruvate transaminase
EC:1.2.1.28	2.51562e-05	3.60929e-06	2.81641e-06	1.06035e-05	1.06725e-06	1.85591e-06	1.8376e-06	1.3312e-06	2.85282e-06	3.58405e-06	4.13667e-06	3.97396e-06	4.53018e-06	3.44952e-06	2.59152e-05	3.26575e-05	Benzaldehyde dehydrogenase (NAD(+))
EC:1.1.1.56	1.92522e-05	3.44373e-06	2.40502e-06	8.99588e-06	6.74054e-07	1.1489e-06	9.76227e-07	4.1069e-06	3.19621e-06	3.39398e-06	3.56515e-06	2.88845e-05	4.47356e-06	3.97571e-06	1.88533e-05	2.07452e-05	Ribitol 2-dehydrogenase
EC:3.5.3.23	2.30087e-05	7.17024e-06	4.51227e-06	9.66869e-06	1.45427e-06	3.23223e-06	1.87062e-06	2.68393e-06	4.36983e-06	1.11616e-05	5.89638e-06	9.03475e-06	6.90173e-06	6.00742e-06	1.66909e-05	1.4497e-05	N-succinylarginine dihydrolase
EC:3.6.3.36	2.17214e-05	4.54605e-06	2.88508e-06	1.32185e-05	1.90589e-06	2.32637e-06	2.19364e-06	2.21659e-06	2.7918e-06	4.20067e-06	4.08714e-06	3.8102e-06	7.2432e-06	8.25604e-06	2.20108e-05	2.49523e-05	Taurine-transporting ATPase
EC:2.1.1.289	6.37017e-06	2.8275e-06	4.92081e-06	1.26815e-05	9.0958e-06	2.41805e-05	9.39906e-06	6.78006e-06	3.82119e-06	1.14801e-05	5.17165e-06	2.13527e-06	4.0296e-06	7.65237e-06	1.12244e-05	8.31698e-06	Cobalt-precorrin-7 (C(5))-methyltransferase
EC:2.7.8.24	1.97651e-05	3.55134e-06	2.94837e-06	1.20805e-05	9.60527e-08	1.22255e-07	3.7757e-07	3.31384e-06	3.26014e-06	3.2289e-06	3.44269e-06	2.94246e-05	4.12898e-06	3.77167e-06	1.76166e-05	1.87333e-05	Phosphatidylcholine synthase
EC:1.1.1.302	8.51383e-06	5.22056e-06	7.34165e-06	9.80517e-06	7.66737e-06	1.23875e-05	5.32647e-06	8.40724e-06	6.44922e-06	1.11141e-05	5.26173e-06	5.87212e-06	1.20191e-05	7.43488e-06	6.14382e-06	8.0628e-06	2,5-diamino-6-(ribosylamino)-4(3H)-pyrimidinone 5'-phosphate reductase
EC:1.2.1.81	6.4346e-06	7.16328e-06	5.94927e-06	3.11264e-06	4.69956e-06	1.93457e-06	7.93443e-06	3.48378e-06	8.69951e-06	7.11379e-06	1.94769e-05	7.21873e-06	6.25731e-06	1.51524e-05	1.30888e-05	6.74408e-06	Sulfoacetaldehyde dehydrogenase (acylating)
EC:2.6.1.51	2.10488e-05	7.32885e-06	3.82114e-06	9.39403e-06	2.11569e-06	4.46804e-06	2.04835e-06	3.59708e-06	3.62308e-06	1.09816e-05	5.26336e-06	8.24929e-06	7.00366e-06	8.10461e-06	1.40546e-05	1.19647e-05	Serine--pyruvate transaminase
EC:2.6.1.45	2.10488e-05	7.32885e-06	3.82114e-06	9.39403e-06	2.11569e-06	4.46804e-06	2.04835e-06	3.59708e-06	3.62308e-06	1.09816e-05	5.26336e-06	8.24929e-06	7.00366e-06	8.10461e-06	1.40546e-05	1.19647e-05	Serine--glyoxylate transaminase
EC:2.6.1.44	2.10488e-05	7.32885e-06	3.82114e-06	9.39403e-06	2.11569e-06	4.46804e-06	2.04835e-06	3.59708e-06	3.62308e-06	1.09816e-05	5.26336e-06	8.24929e-06	7.00366e-06	8.10461e-06	1.40546e-05	1.19647e-05	Alanine--glyoxylate transaminase
EC:1.1.1.202	5.40858e-06	5.18546e-06	4.85752e-06	1.00357e-05	9.52102e-06	1.41206e-05	1.28374e-05	8.02119e-06	4.53809e-06	7.3473e-06	6.00361e-06	3.51255e-06	3.53921e-06	7.92804e-06	1.40811e-05	7.63088e-06	1,3-propanediol dehydrogenase
EC:4.2.1.153	2.27902e-05	3.17882e-06	2.70565e-06	1.09627e-05	8.70653e-07	1.53186e-06	1.3159e-06	1.09045e-06	2.89244e-06	4.00029e-06	3.78287e-06	4.05397e-06	5.71001e-06	4.3996e-06	2.48383e-05	2.76873e-05	3-methylfumaryl-CoA hydratase
EC:3.4.21.96	7.62464e-06	7.17222e-06	9.66756e-06	5.58908e-06	9.85804e-06	4.47776e-06	6.63547e-06	5.50041e-06	1.49852e-05	6.62316e-06	5.9764e-06	7.0331e-06	7.4513e-06	5.23859e-06	7.41495e-06	8.30618e-06	Lactocepin
EC:4.1.1.87	2.22632e-05	2.83114e-06	1.86706e-06	8.71198e-06	9.82996e-08	4.21263e-07	9.27416e-07	1.13294e-07	2.23207e-06	1.94136e-06	2.25884e-06	2.62708e-06	2.15184e-06	2.65145e-06	2.30198e-05	4.34136e-05	Malonyl-S-ACP decarboxylase
EC:1.1.1.310	6.69976e-06	5.92718e-06	5.22143e-06	2.46275e-06	3.87581e-06	8.54309e-07	7.49398e-06	3.11558e-06	9.06033e-06	6.38069e-06	1.92137e-05	6.76906e-06	5.37959e-06	1.26931e-05	1.4215e-05	8.10359e-06	(S)-sulfolactate dehydrogenase
EC:4.2.1.109	2.13592e-05	4.404e-06	3.72367e-06	1.74045e-05	2.8563e-07	4.27155e-07	5.45539e-07	3.11558e-07	3.97994e-06	3.92806e-06	3.49031e-06	4.50737e-06	4.51829e-06	4.70421e-06	1.39146e-05	2.9684e-05	Methylthioribulose 1-phosphate dehydratase
EC:2.7.1.8	2.19814e-05	6.68878e-06	4.26417e-06	9.32562e-06	1.23577e-06	3.00481e-06	1.6079e-06	2.52078e-06	4.03674e-06	1.00313e-05	5.16349e-06	8.15168e-06	6.43739e-06	6.01941e-06	1.27762e-05	1.31621e-05	Glucosamine kinase
EC:4.2.1.77	1.65569e-05	6.39076e-06	3.21988e-06	5.91745e-06	3.7073e-06	6.53988e-06	3.61778e-06	5.26816e-06	4.46413e-06	1.15395e-05	5.27969e-06	8.08127e-06	5.69104e-06	1.2161e-05	1.18103e-05	5.51044e-06	Trans-L-3-hydroxyproline dehydratase
EC:2.3.3.15	1.98085e-05	6.93149e-06	3.67083e-06	9.23532e-06	2.11569e-06	4.46804e-06	2.01964e-06	3.59708e-06	3.41651e-06	1.08879e-05	5.51565e-06	8.09887e-06	6.99347e-06	8.16571e-06	1.18408e-05	8.93205e-06	Sulfoacetaldehyde acetyltransferase
EC:3.1.1.73	2.28716e-05	3.14571e-06	2.08857e-06	9.50896e-06	6.74054e-07	1.23728e-06	1.1485e-06	8.49703e-07	2.43018e-06	2.90525e-06	3.12972e-06	3.09382e-06	3.45426e-06	3.06949e-06	2.27075e-05	3.17661e-05	Feruloyl esterase
EC:2.4.2.44	2.11325e-05	4.51989e-06	2.91134e-06	1.73761e-05	2.24685e-07	4.27155e-07	5.45539e-07	3.11558e-07	3.81696e-06	3.97775e-06	3.70803e-06	4.37402e-06	4.49479e-06	4.77232e-06	1.26246e-05	2.94903e-05	S-methyl-5'-thioinosine phosphorylase
EC:4.1.1.83	2.07924e-06	7.54971e-06	2.08857e-06	9.33793e-06	9.01548e-06	6.18638e-06	6.02964e-06	7.56235e-06	1.82263e-06	2.36221e-06	1.95947e-06	2.08033e-06	1.52044e-05	2.79762e-05	6.75747e-06	9.56223e-06	4-hydroxyphenylacetate decarboxylase
EC:1.1.2.8	2.05249e-05	2.88081e-06	1.65092e-06	9.46894e-06	7.49885e-08	3.38778e-07	5.0247e-07	1.13294e-07	2.15731e-06	2.28537e-06	2.48336e-06	2.60041e-06	2.52218e-06	3.05253e-06	2.02191e-05	4.23526e-05	Alcohol dehydrogenase (cytochrome c)
EC:2.7.1.53	9.09987e-06	6.05963e-06	2.35977e-06	7.86439e-06	2.67824e-06	3.69916e-06	2.18215e-06	9.11816e-06	4.77926e-06	2.06924e-06	2.4028e-06	2.83055e-05	6.29157e-06	7.81579e-06	7.6752e-06	1.13742e-05	L-xylulokinase
EC:4.2.1.90	1.68531e-05	7.50964e-06	3.12242e-06	7.59964e-06	2.85153e-06	4.14104e-06	2.69898e-06	3.85e-06	3.94983e-06	1.03552e-05	5.31861e-06	8.05086e-06	8.26475e-06	9.69782e-06	1.01712e-05	8.96311e-06	L-rhamnonate dehydratase
EC:4.1.3.17	2.14726e-05	3.1126e-06	2.29427e-06	1.04154e-05	8.70653e-07	1.50241e-06	1.30642e-06	1.09045e-06	2.33772e-06	3.47544e-06	3.70123e-06	3.41387e-06	4.44524e-06	3.66877e-06	2.22205e-05	2.67689e-05	4-hydroxy-4-methyl-2-oxoglutarate aldolase
EC:1.14.13.83	2.29609e-05	3.35267e-06	3.18571e-06	1.28501e-05	2.92652e-07	4.75762e-07	7.07765e-07	2.97396e-07	2.90353e-06	2.90308e-06	3.36104e-06	3.92195e-06	3.9591e-06	3.3244e-06	2.16397e-05	2.5959e-05	Precorrin-3B synthase
EC:2.4.1.230	8.96716e-06	6.13679e-06	6.61382e-06	5.81483e-06	7.30225e-06	7.57095e-06	6.83359e-06	6.51439e-06	6.26484e-06	4.86915e-06	4.01883e-06	4.74741e-06	7.63053e-06	5.10616e-06	2.32149e-05	2.42648e-06	Kojibiose phosphorylase
EC:3.5.3.13	2.1438e-05	3.44373e-06	2.54743e-06	9.05061e-06	8.70653e-07	1.57311e-06	1.31791e-06	1.09045e-06	2.68112e-06	3.51617e-06	3.66721e-06	3.73392e-06	4.49479e-06	3.7667e-06	2.38109e-05	2.39285e-05	Formimidoylglutamate deiminase
EC:1.18.1.7	2.18962e-05	3.14571e-06	1.99364e-06	8.96168e-06	6.74054e-07	1.23728e-06	1.1485e-06	8.49703e-07	2.43018e-06	2.74234e-06	3.07529e-06	2.82711e-06	3.39764e-06	3.01102e-06	2.17639e-05	3.11178e-05	specific)
EC:2.1.1.258	6.75752e-06	3.60929e-06	6.13914e-06	3.74543e-06	5.40648e-06	2.01573e-05	3.99822e-06	5.30356e-06	4.21319e-06	1.76351e-05	3.56515e-06	3.4272e-06	6.85898e-06	5.39352e-06	9.17737e-06	6.07094e-06	Co-methyltransferase
EC:2.6.1.77	1.64714e-05	7.62686e-06	3.76576e-06	7.66189e-06	3.63231e-06	6.11774e-06	3.05329e-06	4.89995e-06	4.36745e-06	1.08879e-05	4.97135e-06	7.99219e-06	6.76696e-06	7.90261e-06	9.49698e-06	5.15037e-06	Taurine--pyruvate aminotransferase
EC:3.5.1.46	1.33882e-05	2.56624e-06	1.71421e-06	5.70982e-06	2.01374e-07	4.83127e-07	5.2343e-07	3.49794e-06	2.52712e-06	1.7513e-06	2.28605e-06	2.80311e-05	2.61901e-06	2.6535e-06	1.18712e-05	2.74785e-05	6-aminohexanoate-oligomer exohydrolase
EC:5.1.3.23	5.8347e-06	5.79473e-06	4.87334e-06	8.09801e-06	8.85398e-06	1.02002e-05	7.88878e-06	7.68981e-06	5.40186e-06	8.24059e-06	4.44964e-06	5.18748e-06	7.08549e-06	4.61154e-06	7.5915e-06	8.50877e-06	UDP-2,3-diacetamido-2,3-dideoxyglucuronic acid 2-epimerase
EC:3.5.1.38	2.21567e-05	3.24505e-06	2.43667e-06	9.05061e-06	8.84696e-07	1.54365e-06	1.31791e-06	1.09045e-06	2.44338e-06	3.2175e-06	3.53114e-06	3.30719e-06	3.95683e-06	3.18203e-06	2.20455e-05	2.51238e-05	Glutamin-(asparagin-)ase
EC:4.2.2.3	1.43403e-05	6.4156e-06	5.1265e-06	9.17888e-06	4.19177e-06	4.87987e-06	7.59878e-06	4.48926e-06	2.72735e-06	3.33289e-06	6.54519e-06	3.10049e-06	3.90728e-06	5.76917e-06	1.40857e-05	1.42853e-05	Poly(beta-D-mannuronate) lyase
EC:2.3.3.14	4.49423e-06	6.00434e-06	7.64228e-06	6.72126e-06	7.63928e-06	1.87874e-05	6.52493e-06	9.48127e-06	4.0724e-06	9.89224e-06	4.42705e-06	5.22749e-06	5.55655e-06	4.62381e-06	5.30157e-06	4.17551e-06	Homocitrate synthase
EC:1.1.1.203	2.23942e-05	3.303e-06	2.5316e-06	9.9827e-06	7.09161e-07	1.27115e-06	1.06667e-06	9.0635e-07	2.62169e-06	2.85774e-06	3.01405e-06	2.96713e-06	3.71617e-06	3.17472e-06	2.25097e-05	2.50833e-05	Uronate dehydrogenase
EC:1.14.11.2	2.07282e-05	2.98015e-06	2.59489e-06	9.1156e-06	8.70653e-07	1.50241e-06	1.30642e-06	1.09045e-06	2.6547e-06	3.20392e-06	3.32022e-06	3.30719e-06	4.38861e-06	3.05487e-06	2.15508e-05	2.50941e-05	Procollagen-proline dioxygenase
EC:3.1.27.1	1.64388e-05	2.96359e-06	3.34646e-06	9.46107e-06	7.0214e-08	4.12425e-08	2.98611e-07	3.25719e-06	2.87923e-06	2.36221e-06	2.61263e-06	2.85645e-05	3.62415e-06	3.02856e-06	1.25713e-05	1.40422e-05	Ribonuclease T(2)
EC:2.2.1.10	5.13392e-06	5.92718e-06	5.06321e-06	8.20917e-07	3.81964e-06	4.71343e-07	7.49398e-06	2.40749e-06	8.50562e-06	6.13632e-06	1.90504e-05	6.5877e-06	5.01151e-06	1.23364e-05	1.17799e-05	5.40239e-06	2-amino-3,7-dideoxy-D-threo-hept-6-ulosonate synthase
EC:3.1.3.8	1.91238e-05	4.08942e-06	2.76894e-06	1.6196e-05	2.24685e-07	4.27155e-07	5.45539e-07	3.11558e-07	3.7113e-06	3.50259e-06	3.22497e-06	3.92061e-06	4.10548e-06	4.37036e-06	1.11407e-05	2.8214e-05	3-phytase
EC:3.1.1.57	2.04458e-05	3.1126e-06	2.23098e-06	8.56832e-06	8.70653e-07	1.50241e-06	1.30642e-06	1.09045e-06	2.33772e-06	2.98671e-06	3.37465e-06	3.09382e-06	3.70909e-06	2.96717e-06	2.13073e-05	2.44998e-05	2-pyrone-4,6-dicarboxylate lactonase
EC:1.1.1.312	2.04458e-05	3.1126e-06	2.23098e-06	8.56832e-06	8.70653e-07	1.50241e-06	1.30642e-06	1.09045e-06	2.33772e-06	2.98671e-06	3.37465e-06	3.09382e-06	3.70909e-06	2.96717e-06	2.13073e-05	2.44998e-05	2-hydroxy-4-carboxymuconate semialdehyde hemiacetal dehydrogenase
EC:3.1.27.3	2.05827e-05	2.98015e-06	2.23098e-06	8.4315e-06	8.70653e-07	1.50241e-06	1.3159e-06	1.09045e-06	2.33772e-06	2.99567e-06	3.32022e-06	3.09382e-06	3.72806e-06	2.87947e-06	2.13378e-05	2.45539e-05	Ribonuclease T(1)
EC:6.4.1.5	2.20836e-05	2.83114e-06	2.34173e-06	8.67778e-06	4.91498e-07	9.51524e-07	8.41278e-07	5.94792e-07	2.04716e-06	2.86452e-06	3.293e-06	3.48055e-06	3.19944e-06	2.91455e-06	1.95875e-05	2.58829e-05	Geranoyl-CoA carboxylase
EC:6.3.4.6	1.31685e-05	2.22683e-06	1.44776e-06	4.83144e-06	4.91498e-08	1.69389e-07	2.51235e-07	3.31384e-06	2.30471e-06	1.71736e-06	1.70774e-06	2.7611e-05	2.04566e-06	2.25096e-06	1.18256e-05	2.50603e-05	Urea carboxylase
EC:6.3.2.32	5.18526e-06	6.15897e-06	8.34638e-06	3.5231e-06	8.50993e-06	4.00642e-06	4.68991e-06	5.18319e-06	1.41584e-05	5.7562e-06	5.30691e-06	5.70756e-06	6.31394e-06	4.18035e-06	5.72254e-06	8.69785e-06	Coenzyme gamma-F420-2:alpha-L-glutamate ligase
EC:2.3.1.222	5.99924e-06	2.62551e-06	4.7784e-06	1.06326e-05	7.27024e-06	1.06515e-05	8.41278e-06	3.92081e-06	3.64157e-06	6.18275e-06	4.80153e-06	1.80988e-06	3.27221e-06	7.35419e-06	1.11148e-05	8.21569e-06	Phosphate propanoyltransferase
EC:5.1.99.4	1.54146e-05	2.25167e-06	1.97782e-06	9.66288e-06	1.96599e-07	4.41884e-07	6.74745e-07	2.40749e-07	1.88867e-06	2.71519e-06	2.93921e-06	2.98713e-06	4.13379e-06	4.07803e-06	1.4489e-05	3.34678e-05	Alpha-methylacyl-CoA racemase
EC:2.7.1.72	1.75044e-05	6.2252e-06	3.05375e-06	6.81224e-06	1.23577e-06	3.00481e-06	1.78018e-06	2.52078e-06	3.62783e-06	9.65249e-06	4.9191e-06	7.60119e-06	5.58034e-06	5.07927e-06	9.71766e-06	8.45231e-06	Streptomycin 6-kinase
EC:3.1.31.1	1.10633e-05	4.46029e-06	4.92872e-06	3.81829e-06	6.55939e-06	4.23178e-06	3.75847e-06	3.22321e-06	9.28539e-06	3.57862e-06	3.37193e-06	2.5604e-06	7.84061e-06	9.42186e-06	8.80206e-06	1.00938e-05	Micrococcal nuclease
EC:3.5.1.97	1.7222e-05	2.63114e-06	2.01959e-06	8.55669e-06	2.31706e-07	6.05381e-07	6.04399e-07	2.97396e-07	1.93199e-06	2.35407e-06	2.52663e-06	2.99567e-06	2.7535e-06	2.52575e-06	1.74334e-05	3.06964e-05	Acyl-homoserine-lactone acylase
EC:5.3.3.17	4.41081e-06	2.33445e-06	1.41358e-06	2.66217e-06	4.77455e-09	0	0	6.51439e-06	2.59316e-06	1.9324e-06	2.05473e-06	5.32083e-05	2.44432e-06	2.66519e-06	4.18537e-06	6.27137e-06	Trans-2,3-dihydro-3-hydroxyanthranilate isomerase
EC:1.10.3.12	8.91582e-06	7.28481e-06	3.95563e-06	3.42049e-07	9.85804e-06	8.2485e-07	2.29701e-07	7.08086e-07	2.26376e-05	5.05025e-06	4.02781e-06	4.96078e-06	5.74767e-06	5.14504e-06	4.87025e-06	7.75243e-06	Menaquinol oxidase (H(+)-transporting)
EC:2.6.1.55	5.59597e-06	6.88745e-06	7.91126e-06	5.98585e-06	6.48777e-06	5.4499e-06	6.94844e-06	8.69529e-06	4.12074e-06	4.26284e-06	4.57211e-06	6.66771e-06	5.23802e-06	4.09265e-06	6.42264e-06	5.32136e-06	Taurine--2-oxoglutarate transaminase
EC:3.11.1.2	1.5573e-05	6.76593e-06	3.16451e-06	5.06232e-06	2.11569e-06	4.46804e-06	2.01964e-06	3.59708e-06	3.28444e-06	1.0019e-05	4.6992e-06	7.48544e-06	5.71936e-06	6.85021e-06	8.24898e-06	3.77276e-06	Phosphonoacetate hydrolase
EC:5.1.3.22	7.14873e-06	7.89838e-06	3.37558e-06	7.80898e-06	5.28852e-06	4.72521e-06	4.58626e-06	7.92008e-06	4.00451e-06	1.89955e-06	2.83226e-06	3.01381e-06	8.25824e-06	9.47068e-06	9.72162e-06	6.80512e-06	L-ribulose-5-phosphate 3-epimerase
EC:2.7.1.146	5.90401e-06	8.90733e-06	3.95563e-06	4.9084e-06	8.34142e-06	4.61032e-06	5.22569e-06	7.1375e-06	5.41507e-06	3.85557e-06	2.80314e-06	4.33401e-06	8.87633e-06	9.32539e-06	5.17464e-06	4.91618e-06	ADP-specific phosphofructokinase
EC:2.7.1.147	5.90401e-06	8.90733e-06	3.95563e-06	4.9084e-06	8.34142e-06	4.61032e-06	5.22569e-06	7.1375e-06	5.41507e-06	3.85557e-06	2.80314e-06	4.33401e-06	8.87633e-06	9.32539e-06	5.17464e-06	4.91618e-06	ADP-specific glucokinase
EC:3.2.2.24	5.80133e-06	7.05302e-06	1.1234e-06	1.13389e-05	1.16134e-05	9.25011e-06	5.87172e-06	6.67017e-06	3.1698e-06	2.33506e-06	2.35409e-06	2.36037e-06	6.38473e-06	3.44952e-06	7.0923e-06	8.45474e-06	ADP-ribosyl-[dinitrogen reductase] hydrolase
EC:4.2.1.113	1.5324e-05	4.6083e-06	4.00563e-06	7.23057e-06	4.67007e-06	2.78593e-06	1.84708e-06	1.74217e-06	9.1969e-06	4.21289e-06	3.55209e-06	3.39333e-06	4.49224e-06	4.31102e-06	8.01338e-06	1.1888e-05	o-succinylbenzoate synthase
EC:2.4.2.43	3.90614e-06	7.40765e-06	2.03509e-06	1.25768e-05	1.15252e-05	9.08425e-06	5.76548e-06	6.53591e-06	3.35021e-06	2.72089e-06	2.35137e-06	2.43291e-06	6.68485e-06	3.81786e-06	6.21291e-06	6.99502e-06	Lipid IV(A) 4-amino-4-deoxy-L-arabinosyltransferase
EC:1.1.1.122	9.65511e-06	1.88743e-06	1.23416e-06	5.14886e-06	0	1.70862e-07	1.95245e-07	3.25719e-06	1.99882e-06	1.38475e-06	1.74175e-06	2.73376e-05	2.11418e-06	2.49067e-06	8.07791e-06	2.12457e-05	D-threo-aldose 1-dehydrogenase
EC:1.16.1.1	1.84328e-05	2.61591e-06	2.19933e-06	8.03233e-06	7.58311e-07	1.29619e-06	1.3782e-06	1.16126e-06	2.17052e-06	2.89167e-06	2.93241e-06	2.65642e-06	3.22549e-06	2.84e-06	1.90624e-05	1.83703e-05	Mercury(II) reductase
EC:1.5.8.2	1.64799e-05	5.9603e-06	2.65818e-06	5.13073e-06	1.23577e-06	3.00481e-06	1.57919e-06	2.52078e-06	3.48678e-06	9.3674e-06	4.59932e-06	7.28114e-06	5.32296e-06	4.85271e-06	8.46205e-06	6.75299e-06	Trimethylamine dehydrogenase
EC:1.5.8.1	1.64799e-05	5.9603e-06	2.65818e-06	5.13073e-06	1.23577e-06	3.00481e-06	1.57919e-06	2.52078e-06	3.48678e-06	9.3674e-06	4.59932e-06	7.28114e-06	5.32296e-06	4.85271e-06	8.46205e-06	6.75299e-06	Dimethylamine dehydrogenase
EC:2.3.1.118	9.73776e-06	3.99141e-06	2.43161e-06	9.13373e-06	3.35005e-06	2.52522e-06	2.70329e-06	3.1371e-06	1.94441e-06	2.62369e-06	2.03921e-06	2.67002e-06	6.72166e-06	1.09797e-05	1.14028e-05	1.46991e-05	N-hydroxyarylamine O-acetyltransferase
EC:3.5.3.17	1.55879e-05	5.79473e-06	2.48414e-06	5.18204e-06	1.23577e-06	3.00481e-06	1.57919e-06	2.52078e-06	3.19621e-06	9.7611e-06	4.81024e-06	7.38782e-06	5.42914e-06	4.96233e-06	8.5001e-06	5.19305e-06	Guanidinopropionase
EC:3.5.1.82	1.63259e-05	3.72518e-06	3.06957e-06	1.66065e-05	2.24685e-07	3.38778e-07	2.00988e-07	3.11558e-07	3.55281e-06	3.5569e-06	2.98003e-06	3.57389e-06	4.21873e-06	4.3996e-06	8.75122e-06	1.54643e-05	N-acyl-D-glutamate deacylase
EC:1.1.1.219	7.44521e-06	5.09804e-06	3.38824e-06	7.00584e-06	5.0203e-06	3.35095e-06	3.022e-06	8.19963e-06	3.01976e-06	2.04318e-06	1.96927e-06	5.32563e-06	5.72332e-06	7.85028e-06	8.24137e-06	9.90475e-06	Dihydrokaempferol 4-reductase
EC:2.4.1.56	4.47395e-06	1.97716e-06	4.35341e-06	8.4339e-06	7.16183e-06	1.05463e-05	8.29793e-06	3.85199e-06	3.13202e-06	5.56613e-06	4.26893e-06	1.15831e-06	2.46725e-06	6.79058e-06	9.74049e-06	4.60365e-06	Lipopolysaccharide N-acetylglucosaminyltransferase
EC:1.1.99.3	8.71842e-06	4.06161e-06	3.25944e-06	8.76329e-06	4.90543e-06	3.00894e-06	9.03872e-07	2.26587e-06	8.65566e-06	2.36221e-06	2.00955e-06	2.62228e-06	4.99736e-06	6.82186e-06	9.13963e-06	1.30479e-05	Gluconate 2-dehydrogenase (acceptor)
EC:3.8.1.3	1.66506e-05	2.71525e-06	1.94617e-06	7.90475e-06	6.74054e-07	1.19014e-06	9.87712e-07	8.49703e-07	2.1132e-06	2.75592e-06	2.71469e-06	2.42705e-06	3.39056e-06	2.75815e-06	1.76623e-05	1.78238e-05	Haloacetate dehalogenase
EC:1.14.11.18	1.51964e-05	5.62917e-06	2.43667e-06	4.34402e-06	1.23577e-06	3.00481e-06	1.57919e-06	2.52078e-06	3.27546e-06	9.4217e-06	4.43603e-06	7.01443e-06	5.12477e-06	4.58961e-06	7.94459e-06	5.4294e-06	Phytanoyl-CoA dioxygenase
EC:2.3.1.169	5.10183e-06	1.78809e-06	5.1265e-06	2.30883e-06	3.04729e-06	1.86843e-05	2.30418e-06	3.16514e-06	2.56225e-06	1.6006e-05	2.06833e-06	1.56024e-06	5.04691e-06	2.95255e-06	7.76195e-06	4.13958e-06	CO-methylating acetyl-CoA synthase
EC:6.6.1.1	1.15719e-05	2.82286e-06	3.43887e-06	4.26467e-06	4.04994e-07	4.75762e-07	4.5854e-07	4.39013e-07	2.77146e-06	2.83031e-06	2.3813e-06	3.20184e-06	3.07231e-06	2.50587e-06	2.6657e-05	1.61672e-05	Magnesium chelatase
EC:1.5.1.10	1.54274e-05	5.69539e-06	2.31009e-06	3.69413e-06	1.23577e-06	3.00481e-06	1.57919e-06	2.52078e-06	3.09055e-06	9.28594e-06	4.43603e-06	7.01443e-06	4.84163e-06	4.38498e-06	7.67064e-06	4.64606e-06	Saccharopine dehydrogenase (NADP(+), L-glutamate-forming)
EC:1.13.11.9	1.63959e-05	2.50001e-06	1.82497e-06	7.43717e-06	6.78829e-07	1.19014e-06	9.87712e-07	8.49703e-07	2.03844e-06	2.55689e-06	2.50377e-06	2.24035e-06	3.22294e-06	2.58041e-06	1.70763e-05	1.7376e-05	2,5-dihydroxypyridine 5,6-dioxygenase
EC:3.5.1.107	1.63959e-05	2.50001e-06	1.82497e-06	7.43717e-06	6.78829e-07	1.19014e-06	9.87712e-07	8.49703e-07	2.03844e-06	2.55689e-06	2.50377e-06	2.24035e-06	3.22294e-06	2.58041e-06	1.70763e-05	1.7376e-05	Maleamate amidohydrolase
EC:3.5.1.106	1.63959e-05	2.50001e-06	1.82497e-06	7.43717e-06	6.78829e-07	1.19014e-06	9.87712e-07	8.49703e-07	2.03844e-06	2.55689e-06	2.50377e-06	2.24035e-06	3.22294e-06	2.58041e-06	1.70763e-05	1.7376e-05	N-formylmaleamate deformylase
EC:4.2.99.20	1.23807e-05	4.47585e-06	3.72083e-06	6.26155e-06	4.27687e-06	2.78593e-06	1.8376e-06	1.68553e-06	8.30751e-06	3.98671e-06	3.03501e-06	2.9986e-06	4.22779e-06	3.98361e-06	6.76021e-06	1.03529e-05	2-succinyl-6-hydroxy-2,4-cyclohexadiene-1-carboxylate synthase
EC:2.1.1.104	1.51194e-05	5.59606e-06	2.43667e-06	3.79674e-06	1.23577e-06	3.00481e-06	1.57919e-06	2.52078e-06	3.1698e-06	9.3674e-06	4.51768e-06	7.17446e-06	4.84163e-06	4.44345e-06	7.60976e-06	3.75466e-06	Caffeoyl-CoA O-methyltransferase
EC:3.1.3.93	1.52819e-05	5.52983e-06	2.31009e-06	3.69413e-06	1.23577e-06	3.00481e-06	1.57919e-06	2.52078e-06	3.09055e-06	9.28594e-06	4.43603e-06	7.01443e-06	4.84163e-06	4.38498e-06	7.39669e-06	3.56558e-06	L-galactose 1-phosphate phosphatase
EC:1.14.13.114	1.61649e-05	2.50001e-06	1.69839e-06	7.12932e-06	6.78829e-07	1.19014e-06	9.87712e-07	8.49703e-07	2.03844e-06	2.55689e-06	2.50377e-06	2.24035e-06	3.22294e-06	2.58041e-06	1.65284e-05	1.67007e-05	6-hydroxynicotinate 3-monooxygenase
EC:3.1.3.10	5.29641e-06	9.27157e-06	6.74799e-06	7.12898e-06	4.40551e-06	2.16729e-06	3.35937e-06	6.56424e-06	3.69176e-06	2.27288e-06	2.86546e-06	5.63528e-06	5.56958e-06	4.32242e-06	4.71379e-06	7.48447e-06	Glucose-1-phosphatase
EC:2.1.1.269	1.47857e-05	5.52983e-06	2.31009e-06	3.69413e-06	1.23577e-06	3.00481e-06	1.57919e-06	2.52078e-06	3.09055e-06	9.28594e-06	4.43603e-06	7.01443e-06	4.84163e-06	4.38498e-06	7.39669e-06	3.56558e-06	Dimethylsulfoniopropionate demethylase
EC:1.1.1.102	1.47857e-05	5.52983e-06	2.31009e-06	3.69413e-06	1.23577e-06	3.00481e-06	1.57919e-06	2.52078e-06	3.09055e-06	9.28594e-06	4.43603e-06	7.01443e-06	4.84163e-06	4.38498e-06	7.39669e-06	3.56558e-06	3-dehydrosphinganine reductase
EC:2.7.1.87	1.47857e-05	5.52983e-06	2.31009e-06	3.69413e-06	1.23577e-06	3.00481e-06	1.57919e-06	2.52078e-06	3.09055e-06	9.28594e-06	4.43603e-06	7.01443e-06	4.84163e-06	4.38498e-06	7.39669e-06	3.56558e-06	Streptomycin 3''-kinase
EC:1.14.15.7	1.75911e-05	2.37452e-06	1.69523e-06	6.68945e-06	6.88097e-07	1.1489e-06	9.76227e-07	8.49703e-07	1.83769e-06	2.41652e-06	2.52718e-06	2.22515e-06	2.94858e-06	2.4056e-06	1.65893e-05	1.59014e-05	Choline monooxygenase
EC:1.3.3.11	1.45103e-05	2.13445e-06	1.22593e-06	7.27709e-06	5.39243e-08	2.10631e-07	2.6272e-07	5.66469e-08	1.59784e-06	1.83058e-06	1.76516e-06	1.75174e-06	2.13683e-06	2.37695e-06	1.4082e-05	2.71524e-05	Pyrroloquinoline-quinone synthase
EC:1.1.1.11	1.60902e-05	2.48346e-06	1.64554e-06	6.82866e-06	6.74054e-07	1.1489e-06	9.76227e-07	8.49703e-07	1.84429e-06	2.42874e-06	2.52364e-06	2.25742e-06	2.9265e-06	2.33602e-06	1.65926e-05	1.54581e-05	D-arabinitol 4-dehydrogenase
EC:2.4.99.16	1.35358e-05	2.37584e-06	1.53479e-06	7.65095e-06	3.15963e-07	1.06494e-06	7.89021e-07	8.49703e-07	1.55637e-06	1.9028e-06	1.42878e-06	2.05499e-06	2.0199e-06	1.82854e-06	1.31116e-05	2.46668e-05	Starch synthase (maltosyl-transferring)
EC:2.4.1.46	1.58125e-05	2.35101e-06	1.64554e-06	6.63575e-06	6.74054e-07	1.1489e-06	9.76227e-07	8.49703e-07	1.82263e-06	2.38937e-06	2.50377e-06	2.21368e-06	2.88799e-06	2.30942e-06	1.63762e-05	1.53968e-05	Monogalactosyldiacylglycerol synthase
EC:4.2.1.25	1.58125e-05	2.35101e-06	1.64554e-06	6.63575e-06	6.74054e-07	1.1489e-06	9.76227e-07	8.49703e-07	1.82263e-06	2.38937e-06	2.50377e-06	2.21368e-06	2.88799e-06	2.30942e-06	1.63762e-05	1.53968e-05	L-arabinonate dehydratase
EC:4.2.1.43	1.58125e-05	2.35101e-06	1.64554e-06	6.63575e-06	6.74054e-07	1.1489e-06	9.76227e-07	8.49703e-07	1.82263e-06	2.38937e-06	2.50377e-06	2.21368e-06	2.88799e-06	2.30942e-06	1.63762e-05	1.53968e-05	2-dehydro-3-deoxy-L-arabinonate dehydratase
EC:3.5.2.9	1.41953e-05	2.38412e-06	3.19615e-06	9.33793e-06	5.61712e-08	2.94589e-08	4.59401e-07	0	2.58867e-06	2.25361e-06	2.58542e-06	3.01381e-06	4.04885e-06	3.59568e-06	1.50673e-05	1.34249e-05	5-oxoprolinase (ATP-hydrolyzing)
EC:5.4.3.5	5.13803e-06	3.44373e-06	3.79741e-06	4.27561e-06	6.8248e-06	4.49249e-06	3.59366e-06	3.83782e-06	4.38489e-06	5.58405e-06	2.88478e-06	3.60056e-06	4.97867e-06	6.31437e-06	5.72254e-06	6.92857e-06	D-ornithine 4,5-aminomutase
EC:1.14.13.9	1.37589e-05	3.55962e-06	2.64236e-06	1.44174e-05	3.93198e-07	3.38778e-07	3.73263e-07	4.53175e-07	3.26225e-06	3.47544e-06	2.70788e-06	4.18732e-06	3.65246e-06	3.81493e-06	6.34654e-06	1.27091e-05	Kynurenine 3-monooxygenase
EC:1.1.9.1	1.34637e-05	1.77981e-06	1.31327e-06	5.43003e-06	2.31706e-07	5.22896e-07	5.81429e-07	2.97396e-07	1.52546e-06	1.33723e-06	1.73495e-06	1.9003e-06	1.67758e-06	1.65168e-06	1.33171e-05	2.69849e-05	Alcohol dehydrogenase (azurin)
EC:1.5.1.33	1.36947e-05	3.60929e-06	2.60281e-06	1.48278e-05	2.24685e-07	3.38778e-07	3.73263e-07	3.11558e-07	3.3547e-06	3.43471e-06	2.83035e-06	3.3872e-06	3.72324e-06	3.93186e-06	5.72254e-06	1.31143e-05	Pteridine reductase
EC:1.1.1.264	5.41731e-06	2.62551e-06	1.55852e-06	4.84615e-06	2.69903e-07	1.05168e-07	1.72275e-07	3.44639e-06	2.08097e-06	2.25931e-06	1.99839e-06	2.75873e-05	2.80277e-06	2.50148e-06	4.87481e-06	9.64948e-06	L-idonate 5-dehydrogenase (NAD(P)(+))
EC:3.8.1.5	1.35792e-05	3.29472e-06	2.60281e-06	1.44174e-05	2.24685e-07	3.38778e-07	3.73263e-07	3.11558e-07	3.10376e-06	3.31253e-06	2.70788e-06	3.57389e-06	3.65246e-06	3.72723e-06	6.13347e-06	1.2412e-05	Haloalkane dehalogenase
EC:3.4.15.1	1.35792e-05	3.29472e-06	2.60281e-06	1.44174e-05	2.24685e-07	3.38778e-07	3.73263e-07	3.11558e-07	3.10376e-06	3.31253e-06	2.70788e-06	3.57389e-06	3.65246e-06	3.72723e-06	6.13347e-06	1.2412e-05	Peptidyl-dipeptidase A
EC:4.2.2.1	1.19276e-05	2.54968e-06	1.2658e-06	3.24946e-06	4.40944e-06	4.97856e-06	3.36885e-06	2.74737e-06	3.51319e-06	1.90959e-06	1.44239e-06	1.14685e-06	5.22868e-06	7.8345e-06	1.19625e-05	5.07825e-06	Hyaluronate lyase
EC:2.3.1.184	6.0416e-06	2.2116e-06	2.33129e-06	5.10747e-06	1.13185e-07	1.05168e-07	1.1485e-07	3.32602e-06	2.05641e-06	2.09965e-06	2.05908e-06	2.76443e-05	2.61222e-06	2.32842e-06	5.76454e-06	7.17411e-06	Acyl-homoserine-lactone synthase
EC:3.4.11.7	9.17252e-06	5.16559e-06	2.85597e-06	4.32692e-06	5.63818e-06	2.16022e-06	2.61284e-06	3.97236e-06	8.44619e-06	2.4844e-06	2.61263e-06	3.32052e-06	5.49992e-06	4.64808e-06	5.35727e-06	3.58584e-06	Glutamyl aminopeptidase
EC:3.1.2.1	1.50167e-06	6.42387e-06	5.69611e-07	1.04667e-05	1.13606e-05	8.8966e-06	5.54153e-06	6.42942e-06	2.6547e-06	1.98209e-06	1.70093e-06	1.64026e-06	5.93171e-06	3.23027e-06	3.1961e-06	2.21498e-06	Acetyl-CoA hydrolase
EC:1.1.1.276	1.29631e-05	3.29472e-06	2.5316e-06	1.42121e-05	2.24685e-07	3.38778e-07	3.73263e-07	3.11558e-07	3.26225e-06	3.25823e-06	2.65345e-06	3.41387e-06	3.9356e-06	3.75647e-06	5.67688e-06	1.18177e-05	Serine 3-dehydrogenase (NADP(+))
EC:1.13.11.6	1.28348e-05	3.29472e-06	2.54743e-06	1.41779e-05	2.24685e-07	3.38778e-07	3.73263e-07	3.11558e-07	3.10376e-06	3.14962e-06	2.65345e-06	3.30719e-06	3.59583e-06	3.66877e-06	5.73776e-06	1.2439e-05	3-hydroxyanthranilate 3,4-dioxygenase
EC:2.3.2.10	3.7991e-06	4.6689e-06	5.02365e-06	6.53313e-06	4.69732e-06	4.44093e-06	4.01976e-06	5.50183e-06	3.50659e-06	2.55906e-06	2.30646e-06	2.96713e-06	5.23095e-06	5.02811e-06	8.51532e-06	3.80193e-06	UDP-N-acetylmuramoylpentapeptide-lysine N(6)-alanyltransferase
EC:4.1.3.43	1.13845e-05	3.06293e-06	1.34491e-06	5.33015e-06	8.2375e-07	9.72145e-07	8.37546e-07	9.48835e-07	1.24599e-06	1.37579e-06	1.56948e-06	1.66239e-06	1.82142e-06	1.79784e-06	1.00348e-05	2.53372e-05	4-hydroxy-2-oxohexanoate aldolase
EC:1.14.12.12	1.21674e-05	1.58941e-06	6.96191e-07	4.65186e-06	0	1.76754e-07	3.44551e-07	0	1.21509e-06	7.05949e-07	1.14303e-06	1.22686e-06	1.01929e-06	1.40319e-06	1.07754e-05	3.14419e-05	Naphthalene 1,2-dioxygenase
EC:1.14.13.142	1.21674e-05	1.58941e-06	6.96191e-07	4.65186e-06	0	1.76754e-07	3.44551e-07	0	1.21509e-06	7.05949e-07	1.14303e-06	1.22686e-06	1.01929e-06	1.40319e-06	1.07754e-05	3.14419e-05	3-ketosteroid 9-alpha-monooxygenase
EC:4.1.1.39	5.46762e-06	1.52319e-06	1.6139e-06	3.93356e-06	0	0	0	3.25719e-06	1.55848e-06	1.38475e-06	1.22467e-06	2.68309e-05	2.23678e-06	2.22172e-06	4.93112e-06	1.1399e-05	Ribulose-bisphosphate carboxylase
EC:2.1.3.9	1.26038e-05	3.29472e-06	2.42085e-06	1.38701e-05	2.24685e-07	3.38778e-07	3.73263e-07	3.11558e-07	3.10376e-06	3.14962e-06	2.65345e-06	3.30719e-06	3.59583e-06	3.66877e-06	5.18986e-06	1.17637e-05	N-acetylornithine carbamoyltransferase
EC:1.14.13.149	1.24559e-05	1.38809e-06	1.47086e-06	7.22749e-06	1.07849e-07	1.62024e-07	1.57919e-07	1.13294e-07	1.6372e-06	1.97774e-06	1.33952e-06	1.57251e-06	2.22092e-06	2.64034e-06	1.39642e-05	2.03049e-05	Phenylacetyl-CoA 1,2-epoxidase
EC:1.1.1.206	1.26038e-05	3.29472e-06	2.42085e-06	1.37675e-05	2.24685e-07	3.38778e-07	1.72275e-07	3.11558e-07	3.10376e-06	3.14962e-06	2.65345e-06	3.30719e-06	3.59583e-06	3.66877e-06	5.18986e-06	1.13045e-05	Tropinone reductase I
EC:2.1.3.1	1.43288e-06	6.42387e-06	5.37966e-07	9.54316e-06	1.13606e-05	8.8966e-06	5.57943e-06	6.42942e-06	2.6547e-06	1.77356e-06	1.53764e-06	1.48023e-06	5.63951e-06	2.87947e-06	2.86127e-06	1.29657e-06	Methylmalonyl-CoA carboxytransferase
EC:1.8.2.3	1.05836e-06	6.47354e-06	5.90813e-07	9.69469e-06	1.13654e-05	8.93784e-06	5.55301e-06	6.42942e-06	2.68561e-06	1.76949e-06	1.53764e-06	1.5069e-06	5.61544e-06	2.94583e-06	2.89171e-06	1.19582e-06	Sulfide-cytochrome-c reductase (flavocytochrome c)
EC:4.1.3.45	1.21674e-05	3.29472e-06	2.42085e-06	1.37675e-05	2.24685e-07	3.38778e-07	1.72275e-07	3.11558e-07	3.10376e-06	3.14962e-06	2.65345e-06	3.30719e-06	3.59583e-06	3.66877e-06	5.18986e-06	1.13045e-05	3-hydroxybenzoate synthase
EC:3.1.1.22	1.21674e-05	3.29472e-06	2.42085e-06	1.37675e-05	2.24685e-07	3.38778e-07	1.72275e-07	3.11558e-07	3.10376e-06	3.14962e-06	2.65345e-06	3.30719e-06	3.59583e-06	3.66877e-06	5.18986e-06	1.13045e-05	Hydroxybutyrate-dimer hydrolase
EC:1.14.19.20	1.21417e-05	3.29472e-06	2.37338e-06	1.37675e-05	2.24685e-07	3.38778e-07	1.72275e-07	3.11558e-07	3.10376e-06	3.14962e-06	2.65345e-06	3.30719e-06	3.59583e-06	3.66877e-06	5.18986e-06	1.11424e-05	Delta(7)-sterol 5(6)-desaturase
EC:1.18.1.1	1.25968e-05	2.29306e-06	1.20789e-06	5.61576e-06	5.39243e-08	3.13738e-07	2.6272e-07	1.13294e-07	1.2526e-06	1.58621e-06	1.61248e-06	1.84696e-06	1.67277e-06	1.96652e-06	1.15821e-05	2.2596e-05	Rubredoxin--NAD(+) reductase
EC:1.3.1.25	1.28754e-05	1.94537e-06	9.54731e-07	5.97149e-06	5.39243e-08	1.69389e-07	2.51235e-07	5.66469e-08	1.17335e-06	1.46403e-06	1.56486e-06	1.6816e-06	1.69401e-06	1.94752e-06	1.14186e-05	2.32079e-05	1,6-dihydroxycyclohexa-2,4-diene-1-carboxylate dehydrogenase
EC:2.3.1.207	1.27829e-05	1.94537e-06	1.95946e-06	5.30791e-06	5.39243e-08	2.10631e-07	2.6272e-07	5.66469e-08	1.30543e-06	1.32827e-06	1.40157e-06	1.60692e-06	1.66569e-06	1.69611e-06	1.13766e-05	2.21976e-05	Beta-ketodecanoyl-[acyl-carrier-protein] synthase
EC:1.12.98.1	7.44418e-06	3.21194e-06	2.56325e-06	3.72833e-06	2.07833e-06	2.41563e-06	3.8762e-06	2.1809e-06	1.45282e-06	1.43905e-06	3.23857e-06	1.54691e-06	1.84039e-06	2.74792e-06	7.0923e-06	1.8098e-05	Coenzyme F420 hydrogenase
EC:3.5.4.32	1.24703e-05	1.76325e-06	1.20789e-06	5.63765e-06	3.98815e-08	2.10631e-07	2.6272e-07	5.66469e-08	1.30067e-06	1.17758e-06	1.31258e-06	1.5173e-06	1.33612e-06	1.66425e-06	1.23424e-05	2.20361e-05	8-oxoguanine deaminase
EC:2.3.1.174	1.25766e-05	1.60464e-06	9.19922e-07	5.02538e-06	3.5107e-08	2.10631e-07	4.63708e-07	5.66469e-08	1.13109e-06	1.21505e-06	1.42497e-06	1.48503e-06	1.30639e-06	1.5973e-06	1.16012e-05	2.31163e-05	3-oxoadipyl-CoA thiolase
EC:1.14.12.1	9.94183e-06	1.98677e-06	1.70883e-06	5.82167e-06	4.21284e-07	7.89499e-07	6.83359e-07	4.81498e-07	1.61131e-06	1.92778e-06	2.05473e-06	2.18701e-06	2.64733e-06	2.03755e-06	1.07298e-05	1.90488e-05	Anthranilate 1,2-dioxygenase (deaminating, decarboxylating)
EC:1.3.1.28	1.06236e-05	1.59901e-06	1.76168e-06	6.34466e-06	1.78624e-07	1.93545e-07	6.02964e-07	1.06496e-07	1.18894e-06	1.4977e-06	1.3651e-06	1.80028e-06	1.81009e-06	1.73879e-06	1.00933e-05	2.27757e-05	2,3-dihydro-2,3-dihydroxybenzoate dehydrogenase
EC:2.8.3.22	1.12086e-05	1.51491e-06	1.02846e-06	4.90327e-06	3.5107e-08	2.10631e-07	2.6272e-07	5.66469e-08	1.30094e-06	1.10644e-06	1.12942e-06	1.31354e-06	1.35905e-06	1.53036e-06	1.2655e-05	2.36044e-05	Succinyl-CoA--L-malate CoA-transferase
EC:4.2.1.56	1.12086e-05	1.51491e-06	1.02846e-06	4.90327e-06	3.5107e-08	2.10631e-07	2.6272e-07	5.66469e-08	1.30094e-06	1.10644e-06	1.12942e-06	1.31354e-06	1.35905e-06	1.53036e-06	1.2655e-05	2.36044e-05	Itaconyl-CoA hydratase
EC:2.3.2.17	3.38839e-06	3.57618e-06	4.36702e-06	4.2072e-06	5.39243e-06	3.21839e-06	2.00988e-06	2.90315e-06	8.55845e-06	3.11568e-06	2.41532e-06	2.5404e-06	4.8841e-06	3.20103e-06	6.50634e-06	4.03829e-06	glycyltransferase
EC:3.2.1.165	2.99051e-06	4.99175e-06	3.25944e-06	2.84311e-06	4.52178e-06	4.70224e-06	7.44747e-06	4.41506e-06	2.2915e-06	2.4062e-06	5.63349e-06	2.11366e-06	2.8526e-06	4.38498e-06	4.31869e-06	5.17954e-06	Exo-1,4-beta-D-glucosaminidase
EC:2.7.1.184	4.80561e-06	2.69174e-06	1.29745e-06	6.68192e-06	3.32421e-06	2.25567e-06	1.6079e-06	6.22917e-06	2.8095e-06	1.3633e-06	1.04587e-06	3.67684e-06	4.16409e-06	5.84868e-06	4.84437e-06	1.04982e-05	Sulfofructose kinase
EC:4.2.1.132	1.09224e-05	1.62252e-06	9.33529e-07	4.25851e-06	1.96599e-07	4.41884e-07	5.0247e-07	2.40749e-07	1.12264e-06	1.11323e-06	1.38796e-06	1.49357e-06	1.33074e-06	1.44704e-06	9.83181e-06	2.44998e-05	2-hydroxyhexa-2,4-dienoate hydratase
EC:2.7.7.66	1.14728e-05	1.43908e-06	9.51567e-07	4.40969e-06	4.91498e-08	2.10631e-07	4.63708e-07	5.66469e-08	1.13109e-06	9.97831e-07	1.15282e-06	1.32501e-06	1.1082e-06	1.36344e-06	1.18447e-05	2.21506e-05	Malonate decarboxylase holo-[acyl-carrier protein] synthase
EC:1.2.1.54	1.09861e-05	1.6308e-06	1.68257e-06	4.96587e-06	3.98815e-08	2.10631e-07	2.6272e-07	5.66469e-08	1.14694e-06	1.21966e-06	1.40157e-06	1.50024e-06	1.29761e-06	1.54994e-06	1.08896e-05	2.12725e-05	Gamma-guanidinobutyraldehyde dehydrogenase
EC:2.3.1.187	1.11316e-05	1.41557e-06	9.33529e-07	4.35599e-06	4.91498e-08	2.10631e-07	4.63708e-07	5.66469e-08	1.11603e-06	9.7068e-07	1.12942e-06	1.31354e-06	1.07592e-06	1.32573e-06	1.16317e-05	2.17068e-05	Acetyl-S-ACP:malonate ACP transferase
EC:3.2.1.156	2.25892e-06	4.10598e-06	2.07275e-06	3.11264e-06	4.40944e-06	3.57926e-06	4.74245e-06	7.71813e-06	2.69433e-06	1.95494e-06	3.07529e-06	4.00063e-06	4.58681e-06	3.30335e-06	2.83083e-06	5.59148e-06	Oligosaccharide reducing-end xylanase
EC:1.2.1.19	3.11347e-06	1.59901e-06	1.01802e-06	2.81677e-06	1.64582e-07	1.05168e-07	2.00988e-07	3.36369e-06	1.64275e-06	1.60766e-06	1.50172e-06	2.71739e-05	1.79282e-06	1.67565e-06	3.74735e-06	5.91292e-06	Aminobutyraldehyde dehydrogenase
EC:2.1.1.246	2.37444e-06	4.13909e-06	1.23416e-06	4.42953e-06	4.50774e-06	5.06694e-06	3.6465e-06	5.08406e-06	1.7566e-06	2.37579e-06	1.30632e-06	1.84029e-06	4.11963e-06	1.27603e-05	2.19161e-06	3.3765e-06	methyltransferase
EC:1.11.2.4	7.81203e-06	1.66656e-06	1.13922e-06	2.63378e-06	2.5277e-06	2.94589e-07	1.91513e-07	2.83234e-08	6.66106e-06	1.31225e-06	1.48784e-06	1.76028e-06	2.08105e-06	1.77358e-06	8.45201e-06	1.73641e-05	Fatty-acid peroxygenase
EC:3.5.1.96	1.00666e-05	1.93842e-06	2.32876e-06	6.91999e-06	2.18506e-07	2.27423e-07	3.20145e-07	1.63143e-07	1.27452e-06	1.94217e-06	1.64351e-06	2.09073e-06	1.92873e-06	1.82444e-06	1.07282e-05	1.21543e-05	Succinylglutamate desuccinylase
EC:2.7.1.14	3.70926e-06	1.09272e-06	1.81959e-06	2.71074e-06	4.10752e-06	6.10536e-06	2.26111e-06	7.08086e-06	3.06414e-06	4.84661e-06	1.67372e-06	4.13398e-06	2.11644e-06	1.9367e-06	3.68312e-06	4.45697e-06	Sedoheptulokinase
EC:2.1.1.265	4.38077e-06	2.08047e-06	1.11517e-06	4.70044e-06	3.84379e-06	1.69595e-06	1.71328e-06	8.63185e-06	2.91701e-06	1.40402e-06	8.42574e-07	5.84865e-06	1.82283e-06	1.2237e-06	3.4253e-06	8.37587e-06	Tellurite methyltransferase
EC:2.1.1.71	3.26004e-06	1.09272e-06	7.59481e-07	2.36014e-06	0	0	0	3.25719e-06	1.37358e-06	1.00462e-06	1.06138e-06	2.66708e-05	1.58556e-06	1.66629e-06	2.40468e-06	5.34837e-06	Phosphatidyl-N-methylethanolamine N-methyltransferase
EC:2.1.1.17	3.26004e-06	1.09272e-06	7.59481e-07	2.36014e-06	0	0	0	3.25719e-06	1.37358e-06	1.00462e-06	1.06138e-06	2.66708e-05	1.58556e-06	1.66629e-06	2.40468e-06	5.34837e-06	Phosphatidylethanolamine N-methyltransferase
EC:1.1.1.48	3.26004e-06	1.09272e-06	7.59481e-07	2.36014e-06	0	0	0	3.25719e-06	1.37358e-06	1.00462e-06	1.06138e-06	2.66708e-05	1.58556e-06	1.66629e-06	2.40468e-06	5.34837e-06	D-galactose 1-dehydrogenase
EC:3.6.1.15	4.39797e-06	2.65995e-06	1.2658e-06	1.71024e-06	2.89282e-06	2.68076e-06	2.00988e-06	1.86935e-06	3.70259e-06	1.66522e-06	2.03214e-06	1.65359e-06	4.03469e-06	3.49834e-06	1.57878e-05	2.21039e-06	Nucleoside-triphosphate phosphatase
EC:2.4.1.279	2.59263e-06	3.50995e-06	6.45559e-06	3.35208e-06	3.53878e-06	3.74128e-06	3.84748e-06	4.70169e-06	2.40376e-06	3.25823e-06	2.80314e-06	3.30719e-06	3.14281e-06	1.78322e-06	2.80039e-06	2.269e-06	Nigerose phosphorylase
EC:2.3.2.18	3.08035e-06	3.14571e-06	4.1455e-06	2.63378e-06	4.2971e-06	2.59975e-06	1.43563e-06	2.1101e-06	7.81883e-06	2.84416e-06	1.92546e-06	2.40704e-06	2.76058e-06	2.76254e-06	5.95844e-06	2.52562e-06	glycyltransferase
EC:2.1.1.152	9.33244e-06	1.26656e-06	1.17625e-06	4.28177e-06	2.36481e-07	4.75762e-07	4.30114e-07	2.97396e-07	1.02807e-06	1.35081e-06	1.40837e-06	1.63359e-06	1.6068e-06	1.4257e-06	9.57308e-06	1.55662e-05	Precorrin-6A synthase (deacetylating)
EC:4.2.1.57	1.04e-05	1.41557e-06	1.13922e-06	4.33889e-06	2.31706e-07	4.75762e-07	4.20639e-07	2.97396e-07	1.02358e-06	1.43226e-06	1.6465e-06	1.74027e-06	1.58556e-06	1.42804e-06	9.79376e-06	1.28807e-05	Isohexenylglutaconyl-CoA hydratase
EC:5.3.2.5	4.28682e-06	1.47352e-06	1.56643e-06	2.87321e-06	2.80856e-06	6.14219e-06	1.44998e-06	3.8095e-06	1.70377e-06	4.58867e-06	9.52522e-07	1.52024e-06	3.32685e-06	5.80279e-06	5.08332e-06	2.67418e-06	2,3-diketo-5-methylthiopentyl-1-phosphate enolase
EC:1.1.5.6	6.99907e-06	1.7467e-06	1.40757e-06	5.92052e-06	3.6427e-07	2.91349e-07	4.80935e-07	2.69639e-07	1.55241e-06	1.83737e-06	1.5058e-06	1.86243e-06	2.08587e-06	1.65811e-06	8.22524e-06	1.35373e-05	Formate dehydrogenase-N
EC:3.4.19.1	4.77454e-06	2.28478e-06	3.56798e-06	4.1901e-06	2.22578e-06	2.71759e-06	2.35443e-06	3.00936e-06	1.81603e-06	2.50476e-06	1.65331e-06	2.10033e-06	2.42789e-06	2.85024e-06	8.30225e-06	3.61285e-06	Acylaminoacyl-peptidase
EC:1.1.1.292	2.74665e-06	1.09272e-06	7.27836e-07	1.43661e-06	0	0	0	3.25719e-06	1.37358e-06	7.60253e-07	8.98092e-07	2.65108e-05	1.21749e-06	1.31549e-06	1.9481e-06	4.21387e-06	1,5-anhydro-D-fructose reductase (1,5-anhydro-D-mannitol-forming)
EC:1.16.8.1	2.74665e-06	1.09272e-06	7.27836e-07	1.43661e-06	0	0	0	3.25719e-06	1.37358e-06	7.60253e-07	8.98092e-07	2.65108e-05	1.21749e-06	1.31549e-06	1.9481e-06	4.21387e-06	Cob(II)yrinic acid a,c-diamide reductase
EC:2.5.1.44	2.74665e-06	1.09272e-06	7.27836e-07	1.43661e-06	0	0	0	3.25719e-06	1.37358e-06	7.60253e-07	8.98092e-07	2.65108e-05	1.21749e-06	1.31549e-06	1.9481e-06	4.21387e-06	Homospermidine synthase
EC:1.14.12.15	8.49664e-06	1.25828e-06	1.17087e-06	3.59151e-06	3.93198e-07	7.07014e-07	6.60389e-07	4.81498e-07	1.03018e-06	1.19468e-06	1.63289e-06	1.76028e-06	1.64219e-06	1.14009e-06	8.70556e-06	1.47485e-05	Terephthalate 1,2-dioxygenase
EC:4.1.1.74	6.8697e-06	2.54008e-06	1.68953e-06	3.67668e-06	2.47462e-06	3.11381e-07	1.72275e-07	1.892e-07	6.10846e-06	2.28646e-06	1.74584e-06	2.48092e-06	2.36702e-06	2.05656e-06	5.70823e-06	7.95529e-06	Indolepyruvate decarboxylase
EC:1.1.99.21	2.11338e-06	7.11924e-07	4.64233e-07	1.94386e-06	4.77455e-09	0	0	3.25719e-06	1.00826e-06	1.1993e-06	1.06138e-06	2.65908e-05	1.52412e-06	1.59818e-06	1.85678e-06	3.34057e-06	D-sorbitol dehydrogenase (acceptor)
EC:3.13.1.1	2.90914e-06	8.27819e-07	1.17087e-06	1.27687e-06	0	0	0	3.25719e-06	1.02147e-06	9.50316e-07	9.79737e-07	2.64788e-05	1.1232e-06	1.20441e-06	2.03942e-06	3.27736e-06	UDP-sulfoquinovose synthase
EC:2.7.1.176	2.83649e-06	2.74836e-06	2.19933e-06	1.67604e-06	1.82556e-06	1.3993e-06	2.82819e-06	8.92188e-07	4.08111e-06	3.54332e-06	4.62654e-06	2.90712e-06	3.10034e-06	3.37643e-06	7.27493e-06	3.09287e-06	UDP-N-acetylglucosamine kinase
EC:1.3.4.1	1.91238e-06	2.78147e-06	1.43985e-06	4.00197e-06	3.25793e-06	5.25842e-06	2.05295e-06	7.09502e-06	1.7566e-06	4.6837e-06	1.11581e-06	3.68058e-06	2.33588e-06	1.91477e-06	1.09581e-06	3.8492e-06	Fumarate reductase (CoM/CoB)
EC:2.3.1.82	3.36913e-06	3.57618e-06	1.34491e-06	2.65088e-06	1.71322e-06	1.36483e-06	2.91921e-06	3.45546e-06	1.90188e-06	2.04997e-06	2.57861e-06	3.3872e-06	2.48452e-06	2.18518e-06	8.40878e-06	4.86891e-06	Aminoglycoside 6'-N-acetyltransferase
EC:3.1.2.28	4.10919e-06	2.45034e-06	3.18792e-06	4.99118e-06	1.63908e-06	2.43242e-06	1.75147e-06	1.65012e-06	1.93516e-06	2.91095e-06	1.81088e-06	2.16807e-06	2.39137e-06	2.42957e-06	4.41701e-06	7.45071e-06	1,4-dihydroxy-2-naphthoyl-CoA hydrolase
EC:2.4.2.12	3.86327e-06	9.15899e-07	5.48409e-07	6.6118e-07	4.21284e-08	0	4.795e-08	3.32319e-06	1.02147e-06	9.14204e-07	8.89111e-07	2.65908e-05	9.81634e-07	1.14009e-06	2.15113e-06	1.96053e-06	Nicotinamide phosphoribosyltransferase
EC:1.1.1.350	3.36272e-06	5.29804e-06	2.04111e-06	1.94968e-06	2.90686e-06	2.06213e-06	1.40692e-06	2.30836e-06	5.40186e-06	2.95955e-06	1.68732e-06	2.66708e-06	3.41179e-06	2.39712e-06	3.92664e-06	3.01183e-06	Ureidoglycolate dehydrogenase (NAD(+))
EC:2.1.3.6	4.20981e-06	1.4404e-06	2.04111e-06	2.68508e-06	2.49962e-06	7.12405e-06	1.99552e-06	3.24303e-06	1.7566e-06	5.98699e-06	1.37435e-06	1.78695e-06	2.01027e-06	2.61637e-06	2.66342e-06	2.39056e-06	Putrescine carbamoyltransferase
EC:1.1.1.313	8.04947e-06	1.27484e-06	7.96506e-07	4.08167e-06	4.77455e-09	8.83768e-08	1.72275e-07	0	8.76185e-07	7.51292e-07	9.45718e-07	9.86821e-07	9.50772e-07	1.24007e-06	7.4043e-06	1.73395e-05	Sulfoacetaldehyde reductase
EC:1.1.1.9	1.76145e-06	6.85765e-07	4.92713e-07	1.33057e-06	0	0	0	3.25719e-06	1.01011e-06	9.77468e-07	9.75927e-07	2.64689e-05	1.15548e-06	1.23627e-06	1.58283e-06	2.64069e-06	D-xylulose reductase
EC:1.2.1.85	6.93079e-06	9.93383e-07	5.22143e-07	3.11264e-06	0	8.83768e-08	1.72275e-07	0	7.92449e-07	5.70189e-07	5.71513e-07	6.13429e-07	7.92782e-07	9.93929e-07	7.00098e-06	1.94216e-05	2-hydroxymuconate-6-semialdehyde dehydrogenase
EC:1.2.1.32	6.93079e-06	9.93383e-07	5.22143e-07	3.11264e-06	0	8.83768e-08	1.72275e-07	0	7.92449e-07	5.70189e-07	5.71513e-07	6.13429e-07	7.92782e-07	9.93929e-07	7.00098e-06	1.94216e-05	Aminomuconate-semialdehyde dehydrogenase
EC:3.4.24.40	1.47985e-06	9.27157e-07	5.53788e-07	6.19108e-07	0	4.12425e-08	1.1485e-08	3.25719e-06	1.08301e-06	9.09588e-07	9.45718e-07	2.64575e-05	9.55585e-07	1.09186e-06	1.62088e-06	1.58965e-06	Serralysin
EC:1.2.1.46	7.58896e-06	1.101e-06	1.11296e-06	6.01459e-06	3.98815e-08	1.22255e-07	9.04446e-08	5.66469e-08	9.71014e-07	1.27397e-06	1.15663e-06	1.42022e-06	1.87351e-06	1.84228e-06	7.54127e-06	1.07016e-05	Formaldehyde dehydrogenase
EC:1.1.1.137	3.91872e-06	2.94704e-06	1.47149e-06	1.11166e-06	3.35623e-06	7.21007e-06	1.86632e-07	1.53655e-06	6.15469e-06	3.99133e-06	1.33353e-06	1.54691e-06	1.85454e-06	2.33866e-06	1.49151e-06	1.74227e-06	Ribitol-5-phosphate 2-dehydrogenase
EC:2.5.1.26	3.95517e-06	1.87915e-06	1.28162e-06	3.88499e-06	1.62194e-06	1.34775e-06	1.28489e-06	1.71357e-06	9.35618e-07	1.20147e-06	1.1022e-06	1.10017e-06	3.11931e-06	5.50315e-06	5.44098e-06	6.17439e-06	Alkylglycerone-phosphate synthase
EC:5.5.1.19	1.61718e-06	1.5563e-06	3.54425e-06	3.72833e-06	2.38728e-06	1.91483e-06	5.16826e-06	2.49246e-06	2.45659e-06	1.68342e-06	3.42908e-06	2.98713e-06	2.80305e-06	2.54329e-06	1.76546e-06	1.37761e-06	Lycopene beta-cyclase
EC:2.7.1.19	7.00729e-06	1.30795e-06	3.18539e-06	5.29799e-06	1.69356e-07	1.05168e-07	2.29701e-07	1.06496e-07	7.5943e-07	1.42086e-06	9.80281e-07	1.35835e-06	1.55442e-06	1.47452e-06	6.10577e-06	9.96795e-06	Phosphoribulokinase
EC:1.14.14.1	1.15513e-06	7.28481e-07	5.06321e-07	1.02615e-07	0	0	0	3.25719e-06	1.0566e-06	7.60253e-07	8.16447e-07	2.64041e-05	7.36155e-07	9.06229e-07	1.03493e-06	1.21554e-06	Unspecific monooxygenase
EC:3.7.1.9	6.6741e-06	1.30795e-06	3.48096e-07	2.8048e-06	0	8.83768e-08	1.72275e-07	0	7.92449e-07	5.70189e-07	5.71513e-07	6.13429e-07	7.92782e-07	9.93929e-07	5.47903e-06	1.83411e-05	2-hydroxymuconate-6-semialdehyde hydrolase
EC:4.2.1.30	7.46985e-07	2.57617e-06	7.43659e-07	3.25631e-06	3.00516e-06	2.06213e-06	2.01849e-06	2.53778e-06	6.7094e-07	8.36278e-07	7.02145e-07	7.49451e-07	5.15308e-06	9.34293e-06	2.58123e-06	4.11932e-06	Glycerol dehydratase
[truncated: 383 more rows]

## Sheet: Table S3
Table S3. Relative abundance of differed metabolites
[truncated: 188 more rows]

[truncated: 7 more sheets: Table S4, Table S5, Table S6, Table S7, Table S8, Table S9, Table S10]
